# Supplementary material for: Diaqua­bis(2-chloro­benzoato-κO)bis­(nicotinamide-κN 1)nickel(II)
Source: Acta Crystallogr Sect E Struct Rep Online. 2009 Mar 31;65(Pt 4):m466–7. doi: 10.1107/S1600536809011209 (PMC2968958; doi:10.1107/S1600536809011209)
Supplement: Supplementary file 2 [file e-65-0m466-Isup2.hkl]

#
# h,k,l, Fc-squared, Fo-squared, sigma(Fo-squared) and status flag
#
data_I
_shelx_title ' el13 in P 21/n'
_shelx_refln_list_code          4
_shelx_F_calc_maximum      167.42
_exptl_crystal_F_000       668.00
_reflns_d_resolution_high  0.7495
 
loop_
 _symmetry_equiv_pos_as_xyz
 'x, y, z'
 '-x+1/2, y+1/2, -z+1/2'
 '-x, -y, -z'
 'x-1/2, -y-1/2, z-1/2'
 
_cell_length_a     7.8602
_cell_length_b    17.9529
_cell_length_c     9.8446
_cell_angle_alpha  90.000
_cell_angle_beta  106.600
_cell_angle_gamma  90.000
 
_shelx_F_squared_multiplier     1.000
 
loop_
 _refln_index_h
 _refln_index_k
 _refln_index_l
 _refln_F_squared_calc
 _refln_F_squared_meas
 _refln_F_squared_sigma
 _refln_observed_status
   2   0   0     6474.74     7210.05    204.54 o
   4   0   0     1147.59     1666.42     70.86 o
   6   0   0      321.45      356.35     29.67 o
   8   0   0     2105.11     2072.95     71.55 o
  10   0   0       49.29       68.70     29.47 o
   1   1   0    11300.35    11645.74    222.52 o
   2   1   0      499.74      627.62     13.09 o
   3   1   0     1409.54     1367.54     22.94 o
   4   1   0     2531.21     3001.14     84.01 o
   5   1   0      751.73      780.06     34.35 o
   6   1   0        5.13       32.94      7.62 o
   7   1   0     2514.03     2550.75     50.68 o
   8   1   0      197.55      210.91     25.61 o
   9   1   0      738.42      685.19     34.86 o
  10   1   0      133.13      136.82     33.73 o
   0   2   0     3921.66     3773.16    271.84 o
   1   2   0        3.08        3.37      1.62 o
   2   2   0      586.78      663.11     26.23 o
   3   2   0     2285.32     2582.88     64.74 o
   4   2   0     5244.22     5792.98    148.98 o
   5   2   0       19.33       17.10      4.86 o
   6   2   0     4578.93     4486.39    222.88 o
   7   2   0       54.29      101.59     22.89 o
   8   2   0      617.47      651.78     31.48 o
   9   2   0       41.99       52.40     17.58 o
  10   2   0       81.94       43.68     27.01 o
   1   3   0     1474.71     1277.56     26.20 o
   2   3   0     7163.15     7266.86    126.06 o
   3   3   0     1907.15     1895.24     48.94 o
   4   3   0      914.76     1078.54     31.57 o
   5   3   0      822.62      822.42     41.21 o
   6   3   0      345.39      361.81     14.16 o
   7   3   0      585.15      612.53     26.20 o
   8   3   0      239.76      278.12     24.07 o
   9   3   0      419.09      443.51     44.30 o
   0   4   0     3957.95     3612.44    173.08 o
   1   4   0     9481.39     9504.85    219.03 o
   2   4   0     2286.32     2202.07     32.33 o
   3   4   0      751.83      777.06     21.36 o
   4   4   0     3798.44     3920.41    125.73 o
   5   4   0        2.54        3.98      6.14 o
   6   4   0       18.63       22.20      7.99 o
   7   4   0      465.98      456.62     26.19 o
   8   4   0      101.55       83.12     17.14 o
   9   4   0        0.07       -2.93     20.96 o
   1   5   0     6524.23     7287.77    135.50 o
   2   5   0      275.49      262.84      7.59 o
   3   5   0     1266.88     1138.80     23.19 o
   4   5   0      313.05      324.22     12.16 o
   5   5   0     4197.01     4160.50    186.33 o
   6   5   0       96.37      124.26     10.39 o
   7   5   0     1351.83     1430.90     31.10 o
   8   5   0        7.40      -12.69     17.84 o
   9   5   0        7.91       24.24     23.54 o
   0   6   0      165.21      236.67     16.43 o
   1   6   0     2610.99     2616.17     60.04 o
   2   6   0     3028.70     3008.88     59.30 o
   3   6   0     2586.63     2718.63     59.42 o
   4   6   0     5018.10     5032.91    161.72 o
   5   6   0       56.39       69.58      8.19 o
   6   6   0      785.73      707.92     32.22 o
   7   6   0      105.82      127.20     21.18 o
   8   6   0       54.86       37.63     23.15 o
   9   6   0      552.56      528.18     49.03 o
   1   7   0     6127.18     5638.95    139.41 o
   2   7   0     1208.31     1296.19     34.19 o
   3   7   0      906.25      882.90     17.03 o
   4   7   0        1.32       -0.94      4.77 o
   5   7   0        5.39        3.52      6.57 o
   6   7   0      909.82      831.86     39.65 o
   7   7   0        3.38       -2.13     11.89 o
   8   7   0       33.28       98.47     18.46 o
   9   7   0      774.24      803.26     57.69 o
   0   8   0      597.54      520.14     14.60 o
   1   8   0     2371.11     2389.67     47.67 o
   2   8   0     5897.30     5903.63    123.53 o
   3   8   0     2394.12     2445.57     52.07 o
   4   8   0      350.93      338.17     19.30 o
   5   8   0        7.63       11.97      8.84 o
   6   8   0        9.56        3.60      8.90 o
   7   8   0      720.12      728.24     42.59 o
   8   8   0      613.51      630.40     78.56 o
   9   8   0       30.78       18.46     25.10 o
   1   9   0      536.30      488.22     32.07 o
   2   9   0      485.36      526.31     14.62 o
   3   9   0      221.31      171.16      8.65 o
   4   9   0     1006.56     1015.42     36.31 o
   5   9   0      783.83      731.12     20.97 o
   6   9   0     1116.10     1042.00     33.81 o
   7   9   0     1227.71     1253.42     83.07 o
   8   9   0       17.55       32.28     16.30 o
   9   9   0      208.42      227.07     39.78 o
   0  10   0     2452.47     2305.89     30.52 o
   1  10   0      217.28      248.29     15.16 o
   2  10   0     3736.18     3671.72     87.40 o
   3  10   0      312.87      327.11     12.42 o
   4  10   0      401.56      747.44     31.97 o
   5  10   0        1.05        1.55      9.31 o
   6  10   0        3.05       -2.47      9.10 o
   7  10   0       29.80       23.05     17.21 o
   8  10   0       51.60       43.63     17.77 o
   9  10   0      216.70      256.30     41.30 o
   1  11   0      164.38      127.81      5.54 o
   2  11   0      211.27      186.83      7.10 o
   3  11   0        4.10        1.31      4.26 o
   4  11   0      660.23      644.98     44.94 o
   5  11   0      362.09      341.74     24.32 o
   6  11   0        4.90        5.64     12.56 o
   7  11   0       92.45      111.82     19.80 o
   8  11   0       24.52       14.28     16.16 o
   0  12   0       88.50      117.88     10.37 o
   1  12   0      782.03      836.29     40.79 o
   2  12   0      397.26      349.32     15.44 o
   3  12   0        0.06        0.16      7.73 o
   4  12   0       26.03       24.96     11.87 o
   5  12   0      520.00      485.86     27.10 o
   6  12   0     1492.79     1383.54     43.65 o
   7  12   0       39.31       32.57     15.73 o
   8  12   0      157.30      169.54     24.46 o
   1  13   0      110.44      100.17      6.92 o
   2  13   0     2513.05     2680.02     57.99 o
   3  13   0      817.69      824.50     61.93 o
   4  13   0      461.46      459.90     25.52 o
   5  13   0      278.02      280.97     23.64 o
   6  13   0      660.00      636.60     32.64 o
   7  13   0        4.94      -11.46     15.79 o
   8  13   0      224.95      228.14     26.80 o
   0  14   0     1332.16     1272.89     27.99 o
   1  14   0      120.94      155.34     11.82 o
   2  14   0     1185.21     1212.10     32.35 o
   3  14   0      193.26      196.44     24.44 o
   4  14   0      157.35      167.42     18.52 o
   5  14   0      487.76      474.03     29.76 o
   6  14   0       44.19       36.95     15.90 o
   7  14   0       64.55       83.46     20.16 o
   8  14   0        3.32      -15.57     15.57 o
   1  15   0        3.63       -4.88      7.24 o
   2  15   0      440.11      469.39     24.09 o
   3  15   0       58.99      120.42     22.02 o
   4  15   0        2.32      -10.37     10.45 o
   5  15   0      770.43      789.81     34.99 o
   6  15   0      219.50      224.18     24.15 o
   7  15   0      269.25      286.79     28.37 o
   0  16   0       73.82       63.94     19.13 o
   1  16   0       62.13       45.32     19.40 o
   2  16   0      593.34      613.78     27.04 o
   3  16   0       60.68       58.97     14.58 o
   4  16   0      491.35      527.98     29.06 o
   5  16   0      430.87      440.87     29.31 o
   6  16   0      730.54      739.63     37.69 o
   7  16   0        9.59       13.66     17.67 o
   1  17   0     1221.81     1316.85     37.15 o
   2  17   0      243.31      246.05     22.60 o
   3  17   0      288.29      311.00     23.45 o
   4  17   0       93.28       96.83     26.80 o
   5  17   0       41.39       56.21     17.40 o
   6  17   0        8.06        5.16     15.58 o
   7  17   0        4.09      -14.31     16.57 o
   0  18   0      345.76      342.45     33.73 o
   1  18   0       26.55       15.45     12.71 o
   2  18   0      162.69      174.41     28.61 o
   3  18   0     1289.03     1333.30    127.45 o
   4  18   0      564.05      609.08     62.09 o
   5  18   0        5.59       -9.22     14.27 o
   6  18   0      173.81      161.75     24.72 o
   1  19   0       58.12       48.76     14.99 o
   2  19   0       66.26       80.57     24.71 o
   3  19   0     1346.25     1287.84     63.82 o
   4  19   0       86.14       65.62     18.24 o
   5  19   0      866.51      948.44     42.10 o
   6  19   0       80.21       84.72     21.77 o
   0  20   0     1452.58     1538.01     63.31 o
   1  20   0      136.29      151.57     28.65 o
   2  20   0      836.18      812.04     51.84 o
   3  20   0      381.15      364.55     40.87 o
   4  20   0      372.51      351.04     42.86 o
   5  20   0      100.03       86.88     20.97 o
   1  21   0     1690.55     1774.21     72.14 o
   2  21   0        9.53        6.44     20.06 o
   3  21   0      118.51      128.74     31.58 o
   4  21   0        8.97       -1.25     22.95 o
   0  22   0      243.44      245.26     35.09 o
   1  22   0        3.30        2.38     21.78 o
   2  22   0       91.05      118.47     30.21 o
   3  22   0      301.12      298.93     40.83 o
   1  23   0       31.13        8.63     24.05 o
   2  23   0      298.54      285.42     40.48 o
  -9   0   1      186.48      168.05     32.28 o
  -7   0   1      281.88      281.17     23.29 o
  -5   0   1      713.96      817.53     44.05 o
  -3   0   1     2050.31     2063.17     57.51 o
  -1   0   1      420.55      351.74     16.32 o
   1   0   1    11225.63    12775.23    218.97 o
   3   0   1     1688.78     1935.51     58.85 o
   5   0   1      611.41      608.32     37.05 o
   7   0   1     6801.79     6504.00    112.54 o
   9   0   1      608.04      557.50     46.30 o
 -10   1   1      858.02      978.36     43.11 o
  -9   1   1       69.98       77.53     21.53 o
  -8   1   1      916.70      914.78     36.23 o
  -7   1   1      149.15      152.16     13.81 o
  -6   1   1       17.77       23.94      6.19 o
  -5   1   1     1671.76     1794.92     63.97 o
  -4   1   1     4559.95     4970.56    105.30 o
  -3   1   1      344.70      331.35      7.96 o
  -2   1   1     1608.85     1501.30     10.43 o
  -1   1   1     1831.84     1870.07     50.83 o
   0   1   1     1411.99     1359.06    123.11 o
   1   1   1      185.30      232.99      3.58 o
   2   1   1      508.96      416.48      6.37 o
   3   1   1     3693.92     4434.62     93.65 o
   4   1   1     1496.82     1523.18     59.34 o
   5   1   1      681.98      715.80     32.53 o
   6   1   1       51.32       53.89      8.27 o
   7   1   1      697.46      676.68     29.68 o
   8   1   1      497.93      456.41     28.14 o
   9   1   1      218.32      214.40     23.98 o
 -10   2   1        5.08        7.46     25.22 o
  -9   2   1      973.73     1016.21     40.49 o
  -8   2   1       16.76        7.68     14.00 o
  -7   2   1      474.72      522.64     28.77 o
  -6   2   1      289.48      306.18     13.89 o
  -5   2   1      238.97      246.88      9.13 o
  -4   2   1       54.96       56.69      7.50 o
  -3   2   1       84.73      131.12      5.13 o
  -2   2   1      471.92      450.00     10.63 o
  -1   2   1    12495.97    12097.94    581.26 o
   0   2   1        0.39        5.39      1.13 o
   1   2   1     6022.41     6260.60     89.54 o
   2   2   1      331.70      299.12      5.27 o
   3   2   1     5435.77     5819.64    100.07 o
   4   2   1       87.74      120.67      6.80 o
   5   2   1      397.92      416.23     20.42 o
   6   2   1      419.95      449.53     24.17 o
   7   2   1      643.50      650.12     29.98 o
   8   2   1       10.48        4.49     12.79 o
   9   2   1        9.75       18.97     22.68 o
 -10   3   1        2.44        7.14     25.57 o
  -9   3   1        5.75       -1.37     14.82 o
  -8   3   1      415.54      461.81     40.75 o
  -7   3   1       23.53       19.51     10.04 o
  -6   3   1     1985.84     1915.98     67.35 o
  -5   3   1      165.25      191.38     18.80 o
  -4   3   1     9850.67    10038.72    249.63 o
  -3   3   1     4381.36     4678.93    119.38 o
  -2   3   1     1194.11     1043.36     18.83 o
  -1   3   1      166.64      153.75      6.87 o
   0   3   1       26.21       11.79      1.52 o
   1   3   1     7108.57     6691.61    531.70 o
   2   3   1      747.18      697.47     17.11 o
   3   3   1       80.92      118.23      5.12 o
   4   3   1      745.03      771.53     22.80 o
   5   3   1      320.46      335.50     16.48 o
   6   3   1      230.51      247.93     14.17 o
   7   3   1      454.74      557.70     54.79 o
   8   3   1     1305.91     1306.37     41.22 o
   9   3   1      375.04      334.02     40.83 o
 -10   4   1      287.05      317.90     44.38 o
  -9   4   1       23.91       21.20     24.01 o
  -8   4   1      236.03      267.65     24.45 o
  -7   4   1     1240.38     1217.26     63.27 o
  -6   4   1     3254.89     3124.42    139.19 o
  -5   4   1     3200.94     3098.26    129.47 o
  -4   4   1      541.31      632.26     13.75 o
  -3   4   1     1874.76     1594.85     35.87 o
  -2   4   1      108.89       95.90      5.25 o
  -1   4   1      213.36      155.55      5.27 o
   0   4   1     5006.26     5111.84    105.39 o
   1   4   1     8642.06     8785.92    203.59 o
   2   4   1      529.92      555.55     13.53 o
   3   4   1     6169.50     6804.86    139.23 o
   4   4   1      104.42       88.71      7.07 o
   5   4   1     1347.83     1277.53     65.84 o
   6   4   1     2833.17     2760.36    159.90 o
   7   4   1      574.23      607.88     35.11 o
   8   4   1      188.71      185.57     31.58 o
   9   4   1      353.20      359.82     42.24 o
 -10   5   1      412.83      475.37     50.39 o
  -9   5   1       28.56        8.86     23.15 o
  -8   5   1     2112.19     1876.33     73.31 o
  -7   5   1        1.12       -1.47      8.61 o
  -6   5   1     3941.99     3945.39    154.40 o
  -5   5   1     1458.30     1422.98     58.14 o
  -4   5   1     1211.71     1217.42     37.05 o
  -3   5   1      254.08      236.07      8.42 o
  -2   5   1      225.30      301.76     11.84 o
  -1   5   1     1441.54     1600.80     40.10 o
   0   5   1    14322.47    13366.49    418.09 o
   1   5   1      989.20     1037.66     16.96 o
   2   5   1     5762.88     5487.56    134.16 o
   3   5   1      381.37      393.00     13.26 o
   4   5   1      847.98      776.11     33.08 o
   5   5   1      141.01      169.36     14.41 o
   6   5   1       31.13       28.27      8.17 o
   7   5   1      189.54      182.68     20.08 o
   8   5   1        4.78        4.14     19.75 o
   9   5   1       12.19        7.65     21.94 o
  -9   6   1        8.27       -2.19     22.80 o
  -8   6   1       68.37       57.96     16.18 o
  -7   6   1        6.09        2.06      8.90 o
  -6   6   1      215.47      234.55     13.94 o
  -5   6   1     1291.90     1169.46     41.95 o
  -4   6   1        5.96       -0.29      5.10 o
  -3   6   1     3915.57     3642.94     99.18 o
  -2   6   1     3224.81     3174.87     69.46 o
  -1   6   1      739.63      740.93     13.28 o
   0   6   1    11448.36    11645.62    246.16 o
   1   6   1     3380.43     3142.61     62.13 o
   2   6   1       44.60       49.84      5.93 o
   3   6   1     3622.92     3556.44     73.13 o
   4   6   1     3810.35     3691.11    130.66 o
   5   6   1     1798.74     1641.62     68.24 o
   6   6   1      136.95      129.59     12.84 o
   7   6   1      948.41      940.84    109.26 o
   8   6   1        7.90       -8.43     19.52 o
   9   6   1      404.20      437.70     46.69 o
  -9   7   1      245.43      263.49     39.74 o
  -8   7   1       22.95       -0.54     13.80 o
  -7   7   1       50.17       61.19     13.08 o
  -6   7   1     1165.41     1036.76     36.51 o
  -5   7   1      463.80      551.95     26.53 o
  -4   7   1     1797.12     1589.75     60.52 o
  -3   7   1       42.18       48.34      5.40 o
  -2   7   1     8766.51     8572.19    223.67 o
  -1   7   1      812.82      827.91     31.48 o
   0   7   1      892.65      728.39     22.07 o
   1   7   1       60.27       71.71      3.70 o
   2   7   1      831.73     1028.01     16.24 o
   3   7   1      155.62      159.09      8.51 o
   4   7   1        3.09        6.37     10.20 o
   5   7   1      111.85      100.94     11.25 o
   6   7   1     4576.60     4283.19    205.22 o
   7   7   1      302.54      293.06     24.09 o
   8   7   1      915.48      854.83     55.08 o
   9   7   1        4.25      -16.36     20.73 o
  -9   8   1      359.14      388.36     45.63 o
  -8   8   1       24.76       14.73     15.54 o
  -7   8   1      367.75      312.04     23.33 o
  -6   8   1     1352.95     1340.73     82.67 o
  -5   8   1       64.88       74.70      9.75 o
  -4   8   1      538.57      536.49     18.18 o
  -3   8   1      333.68      255.17      8.73 o
  -2   8   1       33.18       59.12      4.32 o
  -1   8   1     2157.56     2133.87     70.82 o
   0   8   1     2957.13     2979.37     95.18 o
   1   8   1     1369.90     1135.95     29.65 o
   2   8   1      444.99      497.26     12.05 o
   3   8   1     3373.83     3234.80     80.86 o
   4   8   1      951.22      928.71     52.07 o
   5   8   1     2232.58     2070.74     75.44 o
   6   8   1      631.25      565.92     44.08 o
   7   8   1      143.98      136.85     19.36 o
   8   8   1      224.43      227.49     24.21 o
   9   8   1       70.66       46.84     28.69 o
  -9   9   1        9.51      -15.07     22.48 o
  -8   9   1      667.74      628.26     48.01 o
  -7   9   1      491.59      467.87     33.59 o
  -6   9   1     1058.36     1041.26     67.21 o
  -5   9   1       40.64       50.57     11.70 o
  -4   9   1      135.11      129.52      9.81 o
  -3   9   1       43.11       41.97      4.86 o
  -2   9   1      217.35      184.59      8.43 o
  -1   9   1      538.99      523.83     10.74 o
   0   9   1     2112.04     1947.58     68.29 o
   1   9   1     2192.56     2286.35     66.51 o
   2   9   1     1930.22     1581.50     34.58 o
   3   9   1      478.09      473.33     13.37 o
   4   9   1      219.67      184.19     12.28 o
   5   9   1      147.43      127.46     18.83 o
   6   9   1       14.07        2.31      9.25 o
   7   9   1       26.35       26.95     14.55 o
   8   9   1        3.21       -8.35     14.04 o
   9   9   1        5.63       -1.80     24.20 o
  -9  10   1       42.72       33.10     27.60 o
  -8  10   1       60.93       64.33     18.23 o
  -7  10   1       87.25       83.89     18.11 o
  -6  10   1      120.37      120.73     14.82 o
  -5  10   1        8.28       -8.97      9.41 o
  -4  10   1        9.82       12.27      6.89 o
  -3  10   1     2096.33     2005.48     59.10 o
  -2  10   1      343.42      335.61      9.79 o
  -1  10   1     1508.91     1407.30     58.27 o
   0  10   1     1295.01     1319.38     40.43 o
   1  10   1       37.61       17.21      3.63 o
   2  10   1        3.82        5.50      3.78 o
   3  10   1      161.04      182.57      7.56 o
   4  10   1      145.01      128.31     11.29 o
   5  10   1     1960.98     1826.50     65.03 o
   6  10   1        8.12       -5.06      9.53 o
   7  10   1      849.78      913.68     89.19 o
   8  10   1       49.21       61.70     18.54 o
  -9  11   1       86.96       56.31     20.51 o
  -8  11   1      102.62      104.84     20.49 o
  -7  11   1      433.68      415.71     28.83 o
  -6  11   1     1376.19     1324.38     41.87 o
  -5  11   1        0.09       -9.19      9.19 o
  -4  11   1     1027.16      877.38     64.50 o
  -3  11   1       77.24       61.81      8.41 o
  -2  11   1     1622.45     1565.66     49.56 o
  -1  11   1      262.66      236.29     11.12 o
   0  11   1        7.04        9.13      3.44 o
   1  11   1      766.88      759.27     26.11 o
   2  11   1       93.26       57.97      5.94 o
   3  11   1     1249.40     1218.47     24.03 o
   4  11   1       67.47       53.64     14.50 o
   5  11   1      923.31      908.00     46.23 o
   6  11   1      654.23      608.43     31.31 o
   7  11   1       27.21       15.02     15.18 o
   8  11   1       43.55       49.62     18.82 o
  -8  12   1       18.77       22.69     17.29 o
  -7  12   1      902.08      980.57     40.17 o
  -6  12   1       13.39        9.46     13.59 o
  -5  12   1       10.64       11.60     12.31 o
  -4  12   1        0.92      -10.29     10.29 o
  -3  12   1      177.41      190.89     10.80 o
  -2  12   1       11.13        4.29      4.84 o
  -1  12   1      698.03      612.05     27.95 o
   0  12   1       76.06      107.85      6.21 o
   1  12   1     4763.76     4583.90    127.15 o
   2  12   1      608.65      662.02     15.51 o
   3  12   1     2601.67     2517.05     67.07 o
   4  12   1       59.12       42.59     10.96 o
   5  12   1      125.87      134.09     14.95 o
   6  12   1      164.01      163.20     20.62 o
   7  12   1      344.90      337.78     28.59 o
   8  12   1        0.53      -14.94     14.94 o
  -8  13   1      405.44      418.34     32.38 o
  -7  13   1       73.59       77.70     19.34 o
  -6  13   1      352.13      368.52     27.61 o
  -5  13   1      940.93      948.67     64.88 o
  -4  13   1       92.60       97.46     15.76 o
  -3  13   1        1.09       -3.70     10.07 o
  -2  13   1     2275.91     2186.44    102.12 o
  -1  13   1      420.47      423.18     14.40 o
   0  13   1      377.09      349.73     18.58 o
   1  13   1      570.44      573.11     17.27 o
   2  13   1      528.88      503.61     25.83 o
   3  13   1      632.24      636.59     27.43 o
   4  13   1      715.73      732.10     30.81 o
   5  13   1      492.85      472.37     28.18 o
   6  13   1      331.63      355.92     38.33 o
   7  13   1      161.06      153.57     24.08 o
   8  13   1       56.43       37.46     19.12 o
  -8  14   1       10.56       10.20     17.34 o
  -7  14   1        3.33        6.82     15.44 o
  -6  14   1       18.79       19.66     15.97 o
  -5  14   1       60.57       79.88     16.63 o
  -4  14   1        8.05       17.45     12.40 o
  -3  14   1     5152.57     5411.79    286.79 o
  -2  14   1       20.03       23.26      8.30 o
  -1  14   1     2170.63     2470.59     33.56 o
   0  14   1       90.10      101.03     10.34 o
   1  14   1        3.80        0.64      7.38 o
   2  14   1       14.20       11.01      8.08 o
   3  14   1       18.15       24.86     11.77 o
   4  14   1       49.25       48.50     21.41 o
   5  14   1     2484.15     2396.00     56.15 o
   6  14   1      160.21      147.53     21.49 o
   7  14   1     1431.01     1480.55     51.62 o
  -8  15   1       58.95       84.74     31.66 o
  -7  15   1      771.89      803.39     39.82 o
  -6  15   1      110.69      134.32     21.14 o
  -5  15   1       76.02       74.88     17.21 o
  -4  15   1     1056.20     1039.36     59.31 o
  -3  15   1     1185.55     1305.16     98.11 o
  -2  15   1     1575.32     1697.38     55.99 o
  -1  15   1     1445.30     1507.59     37.00 o
   0  15   1      164.96      176.26     12.92 o
   1  15   1      180.17      202.88     14.02 o
   2  15   1      847.58      876.88     48.72 o
   3  15   1        1.21       -9.32     10.46 o
   4  15   1      517.21      529.03     32.22 o
   5  15   1      104.61      118.95     19.20 o
   6  15   1      257.58      287.14     26.92 o
   7  15   1        3.77        3.37     16.52 o
  -7  16   1       49.64       59.81     20.11 o
  -6  16   1      147.01      171.91     23.33 o
  -5  16   1      219.29      224.80     23.49 o
  -4  16   1        7.52       -5.03     12.24 o
  -3  16   1       21.97       30.57     12.81 o
  -2  16   1       49.75       47.90     10.16 o
  -1  16   1      182.52      187.58     17.76 o
   0  16   1        0.14       -0.77     10.57 o
   1  16   1     1597.68     1621.99     31.02 o
   2  16   1      340.12      355.01     22.79 o
   3  16   1     1900.04     1995.56    112.42 o
   4  16   1      161.53      167.37     20.51 o
   5  16   1      439.29      473.03     30.49 o
   6  16   1      250.61      251.81     26.57 o
   7  16   1        6.06       -3.04     21.86 o
  -7  17   1      284.03      289.82     29.76 o
  -6  17   1      303.21      315.99     34.58 o
  -5  17   1      352.24      348.81     27.68 o
  -4  17   1     1097.35     1127.64     39.71 o
  -3  17   1      226.28      244.84     21.71 o
  -2  17   1      610.09      602.86     42.67 o
  -1  17   1      149.93      160.64     17.61 o
   0  17   1        3.92       -5.17     10.32 o
   1  17   1       97.41      127.93     32.50 o
   2  17   1       64.69       62.04     14.56 o
   3  17   1      409.48      433.61     35.52 o
   4  17   1       80.96       80.23     26.52 o
   5  17   1        7.93       -7.24     13.80 o
   6  17   1      376.79      409.70     32.02 o
  -6  18   1        9.09       16.19     17.42 o
  -5  18   1      560.48      526.12     32.64 o
  -4  18   1       63.23       55.92     16.41 o
  -3  18   1      975.21      996.92     80.04 o
  -2  18   1       41.65       44.11     21.16 o
  -1  18   1       31.47       29.96     13.12 o
   0  18   1      282.30      261.67     22.35 o
   1  18   1       69.24       73.46     15.18 o
   2  18   1       34.44       36.77     13.70 o
   3  18   1      128.04      151.65     19.76 o
   4  18   1       14.19       16.44     14.61 o
   5  18   1      112.98      113.00     21.15 o
   6  18   1        0.47      -15.03     15.03 o
  -6  19   1      141.89      178.07     25.84 o
  -5  19   1       91.92       74.15     19.80 o
  -4  19   1       37.60       29.52     16.12 o
  -3  19   1       69.59       78.42     26.54 o
  -2  19   1       49.15       70.34     23.62 o
  -1  19   1       72.67       78.80     16.50 o
   0  19   1      652.95      719.04     32.00 o
   1  19   1        1.52       -3.20     16.51 o
   2  19   1      266.64      302.60     35.72 o
   3  19   1      248.18      255.37     24.00 o
   4  19   1      573.23      667.46     62.85 o
   5  19   1       28.19        1.42     16.16 o
  -5  20   1      150.58      212.65     49.57 o
  -4  20   1       18.50       10.89     23.07 o
  -3  20   1       25.26       16.55     21.94 o
  -2  20   1      117.16      107.39     27.95 o
  -1  20   1      215.75      208.33     31.93 o
   0  20   1      708.42      745.16     33.94 o
   1  20   1      634.66      668.79     47.23 o
   2  20   1       10.78       21.12     20.92 o
   3  20   1      483.63      537.28     47.12 o
   4  20   1       88.70      102.96     27.81 o
   5  20   1       22.58       20.63     17.90 o
  -4  21   1      490.90      599.38     52.62 o
  -3  21   1        4.75       -2.07     22.13 o
  -2  21   1      309.89      336.75     40.71 o
  -1  21   1       92.52       84.59     27.36 o
   0  21   1      360.50      430.70     28.98 o
   1  21   1        0.22        6.48     21.27 o
   2  21   1      104.25      107.74     28.77 o
   3  21   1        5.76      -11.40     21.51 o
   4  21   1        8.82        2.62     23.62 o
  -4  22   1       16.90       11.52     26.08 o
  -3  22   1        5.43        1.29     23.46 o
  -2  22   1      117.51      129.05     31.03 o
  -1  22   1     1061.14     1087.75     60.62 o
   0  22   1      296.21      292.84     37.12 o
   1  22   1      719.25      808.57     55.08 o
   2  22   1       93.86      112.46     29.55 o
   3  22   1      107.37       91.22     30.17 o
  -2  23   1      110.78      101.84     31.54 o
  -1  23   1      174.08      166.91     33.30 o
   1  23   1       12.88        8.63     22.99 o
   2  23   1      141.36      179.91     35.52 o
 -10   0   2      164.58      247.75     39.39 o
  -8   0   2     1316.43     1444.45     61.75 o
  -6   0   2     1200.13     1445.59     38.13 o
  -4   0   2      328.22      295.38     13.81 o
  -2   0   2     6464.63     6471.48    321.06 o
   0   0   2     6391.70     8374.96    131.62 o
   2   0   2     5599.09     6024.50    144.55 o
   4   0   2    10167.66    11328.63    724.11 o
   6   0   2      710.54      672.09     61.32 o
   8   0   2       23.34       51.76     21.63 o
 -10   1   2      338.44      408.90     32.97 o
  -9   1   2      111.17      139.28     30.84 o
  -8   1   2      197.09      214.75     22.37 o
  -7   1   2      142.64      144.13     13.88 o
  -6   1   2      338.36      339.06     11.95 o
  -5   1   2     1772.97     1799.52     89.22 o
  -4   1   2      592.62      589.56     15.93 o
  -3   1   2     4972.40     4693.35     45.86 o
  -2   1   2     2336.86     2449.31     43.46 o
  -1   1   2     3489.87     3448.86     68.63 o
   0   1   2       85.48      126.20      8.45 o
   1   1   2      248.59      240.45      4.62 o
   2   1   2     4537.00     5333.24     57.71 o
   3   1   2     7151.97     8036.89    128.53 o
   4   1   2      235.40      392.78     17.47 o
   5   1   2       20.43       28.76      6.07 o
   6   1   2     2183.11     2122.31    124.93 o
   7   1   2       11.46       16.40     11.98 o
   8   1   2       70.22       85.87     17.39 o
   9   1   2      301.64      320.75     39.66 o
 -10   2   2       21.40       24.58     19.31 o
  -9   2   2        4.86        1.32     16.20 o
  -8   2   2       39.67       52.54     22.95 o
  -7   2   2      567.71      570.50     26.89 o
  -6   2   2       51.95       65.18     10.26 o
  -5   2   2      986.37     1066.68     24.11 o
  -4   2   2      798.84      657.00     14.28 o
  -3   2   2      305.78      363.99      9.15 o
  -2   2   2     2497.76     2110.33     38.76 o
  -1   2   2     1361.76     1556.03     35.48 o
   0   2   2    15237.89    16390.13    285.15 o
   1   2   2     6253.45     6989.27    111.13 o
   2   2   2      852.09      760.44      8.96 o
   3   2   2      381.45      462.17      7.85 o
   4   2   2      191.59      256.45      9.14 o
   5   2   2      158.09      185.61      8.09 o
   6   2   2      264.24      270.84     20.22 o
   7   2   2      247.19      243.61     21.14 o
   8   2   2     1075.87     1035.01     38.38 o
   9   2   2       86.13       70.26     26.47 o
 -10   3   2       68.95       90.95     32.20 o
  -9   3   2      761.33      845.87     42.00 o
  -8   3   2      175.68      219.35     23.16 o
  -7   3   2     1150.36     1193.83     41.18 o
  -6   3   2     2495.21     2572.22     62.60 o
  -5   3   2     1101.13     1030.68     18.04 o
  -4   3   2     5203.31     5739.82     94.59 o
  -3   3   2      551.60      401.46     12.85 o
  -2   3   2      797.28      879.47     14.84 o
  -1   3   2     5319.47     5419.23    120.62 o
   0   3   2    28030.73    29538.21    399.62 o
   1   3   2     1721.19     2023.27     42.56 o
   2   3   2     2087.03     2488.76     39.61 o
   3   3   2     2682.32     2549.37     42.97 o
   4   3   2        7.49       14.72      4.07 o
   5   3   2      547.08      522.04     32.93 o
   6   3   2        0.88        0.45      6.88 o
   7   3   2        4.18        3.38     11.59 o
   8   3   2       24.74       29.43     22.02 o
   9   3   2       18.07       -0.94     21.78 o
 -10   4   2      298.89      360.18     46.06 o
  -9   4   2      269.16      248.52     25.88 o
  -8   4   2      364.75      386.33     27.88 o
  -7   4   2      760.78      739.86     40.07 o
  -6   4   2      577.56      576.39     30.51 o
  -5   4   2        4.54       -0.99      7.43 o
  -4   4   2      752.89      701.27     23.76 o
  -3   4   2      515.23      496.54     11.14 o
  -2   4   2      384.25      478.20      8.10 o
  -1   4   2      214.63      204.34      8.24 o
   0   4   2      972.83     1186.16     17.54 o
   1   4   2     1310.39     1271.23     86.49 o
   2   4   2     1322.11     1109.63     20.90 o
   3   4   2     1366.10     1572.94     33.46 o
   4   4   2     3035.50     2936.27     88.76 o
   5   4   2        1.59        1.01      5.99 o
   6   4   2     1009.53      945.79     63.06 o
   7   4   2      138.14      152.57     18.06 o
   8   4   2       51.85       65.77     24.79 o
   9   4   2        0.00       -9.33     21.59 o
 -10   5   2      391.96      439.57     50.00 o
  -9   5   2       42.65       49.93     28.14 o
  -8   5   2       13.63      -24.36     24.36 o
  -7   5   2       40.58       54.82     10.86 o
  -6   5   2      545.86      515.52     32.17 o
  -5   5   2      358.93      317.77     14.90 o
  -4   5   2      324.73      365.09     51.96 o
  -3   5   2    10900.25    10860.69     93.51 o
  -2   5   2     2314.05     2386.96     50.62 o
  -1   5   2    10195.14     9515.90    252.45 o
   0   5   2     1743.20     1753.27     38.99 o
   1   5   2     3108.77     3111.29     71.87 o
   2   5   2     2022.10     2140.50     48.77 o
   3   5   2      276.37      382.23     10.34 o
   4   5   2      552.64      559.23     26.64 o
   5   5   2       21.78       24.45      6.92 o
   6   5   2        1.63       -2.69      6.92 o
   7   5   2      748.05      748.43     54.98 o
   8   5   2      142.72      114.10     29.63 o
   9   5   2      312.60      347.14     43.72 o
 -10   6   2      634.79      661.72     57.54 o
  -9   6   2       90.36       87.56     30.45 o
  -8   6   2      116.23      178.56     21.90 o
  -7   6   2       19.41       25.88      9.95 o
  -6   6   2      119.30      118.30     11.98 o
  -5   6   2      329.36      327.68     20.33 o
  -4   6   2     1404.49     1327.03     33.04 o
  -3   6   2     1848.04     1966.94     28.54 o
  -2   6   2     1474.81     1411.03     26.18 o
  -1   6   2     3880.65     4084.84    119.84 o
   0   6   2      228.87      310.39      8.82 o
   1   6   2      303.88      293.71      6.59 o
   2   6   2      372.87      281.38      8.35 o
   3   6   2      226.77      220.07      8.73 o
   4   6   2     1646.84     1614.61     68.10 o
   5   6   2      340.95      304.96     12.81 o
   6   6   2     1106.13     1060.67     67.01 o
   7   6   2     1236.31     1262.42    162.58 o
   8   6   2      858.70      737.45     52.27 o
   9   6   2       61.40       60.50     28.30 o
  -9   7   2      245.99      280.35     40.79 o
  -8   7   2       34.54       14.13     14.87 o
  -7   7   2     1620.96     1672.50     50.10 o
  -6   7   2       53.71       60.60     10.62 o
  -5   7   2     3215.91     3010.85     96.11 o
  -4   7   2        0.17       17.73      6.96 o
  -3   7   2       16.84        2.59      3.29 o
  -2   7   2     1239.06     1417.47     35.81 o
  -1   7   2       95.16       68.32      4.96 o
   0   7   2      324.65      337.54      8.41 o
   1   7   2     2438.40     2181.00     45.82 o
   2   7   2      924.45     1022.00     33.06 o
   3   7   2     1548.44     1401.46     25.00 o
   4   7   2        1.39        7.66      7.37 o
   5   7   2     1902.74     1777.42     87.06 o
   6   7   2      120.68      115.31     15.34 o
   7   7   2     1189.87     1240.03    104.42 o
   8   7   2      253.10      247.83     36.77 o
   9   7   2       58.29       21.23     26.74 o
  -9   8   2       67.11       51.76     29.74 o
  -8   8   2       37.44       42.18     16.88 o
  -7   8   2        0.07      -10.39     10.39 o
  -6   8   2      959.13      882.12     27.55 o
  -5   8   2       90.58       92.73     10.56 o
  -4   8   2     1152.18     1131.39     24.96 o
  -3   8   2     3328.89     3618.85     70.54 o
  -2   8   2     1459.05     1394.24     42.26 o
  -1   8   2     1434.72     1519.49     60.12 o
   0   8   2     2127.82     2052.09     63.13 o
   1   8   2     5021.36     4811.93     93.77 o
   2   8   2     2458.79     2279.70     47.39 o
   3   8   2       68.01       83.93      6.09 o
   4   8   2     2088.34     1938.97     73.47 o
   5   8   2       74.83       79.78     11.06 o
   6   8   2     1557.18     1480.39    112.05 o
   7   8   2        1.53        0.60     12.92 o
   8   8   2      341.42      306.50     41.18 o
  -9   9   2       80.58      105.24     33.14 o
  -8   9   2       22.03        4.10     15.30 o
  -7   9   2      596.23      560.06     24.68 o
  -6   9   2      739.33      710.96     27.58 o
  -5   9   2     1090.91      993.23     75.25 o
  -4   9   2      201.11      197.37     11.61 o
  -3   9   2     4800.48     4841.21     93.91 o
  -2   9   2        0.03        0.29      3.96 o
  -1   9   2     4445.64     4227.41    137.46 o
   0   9   2      350.09      269.80     12.83 o
   1   9   2    11485.00    11285.56    234.50 o
   2   9   2       17.45       21.75      4.32 o
   3   9   2        5.13        3.71      4.92 o
   4   9   2     1021.75      997.53     34.14 o
   5   9   2      158.03      170.12     13.37 o
   6   9   2      118.27       97.24     14.60 o
   7   9   2      231.62      258.14     24.22 o
   8   9   2       70.90       79.13     19.27 o
  -9  10   2      473.57      537.12     52.19 o
  -8  10   2     1790.97     1781.91     79.18 o
  -7  10   2       15.43       14.00     14.82 o
  -6  10   2     3073.96     3114.91     59.38 o
  -5  10   2     1860.84     1821.72     44.01 o
  -4  10   2       56.65       50.61      8.37 o
  -3  10   2       91.82      115.93      6.98 o
  -2  10   2      118.01      124.15      7.12 o
  -1  10   2     1373.89     1461.29     47.82 o
   0  10   2     2704.60     2665.47     77.38 o
   1  10   2      472.89      490.40     14.50 o
   2  10   2     4927.33     4700.48    103.27 o
   3  10   2       31.04       25.70      6.19 o
   4  10   2      418.16      388.56     19.95 o
   5  10   2       43.26       35.68     12.35 o
   6  10   2      206.70      188.29     40.92 o
   7  10   2      147.52      153.24     21.27 o
   8  10   2      835.44      862.82     43.60 o
  -9  11   2      380.51      426.91     35.39 o
  -8  11   2       19.75       25.54     16.56 o
  -7  11   2     1296.82     1368.52     65.38 o
  -6  11   2       85.77       98.71     17.77 o
  -5  11   2     2174.02     2149.75     48.27 o
  -4  11   2      325.25      351.42     27.56 o
  -3  11   2     1965.80     1900.04     74.22 o
  -2  11   2     1044.33     1073.13     35.89 o
  -1  11   2     1191.56     1130.87     32.94 o
   0  11   2      188.41      181.16      7.69 o
   1  11   2     7477.30     7130.83    161.41 o
   2  11   2       67.54       78.21     10.46 o
   3  11   2     1512.52     1408.50     29.15 o
   4  11   2       91.24       96.77     11.12 o
   5  11   2       15.64        8.94      9.32 o
   6  11   2      219.80      219.85     24.86 o
   7  11   2       56.00       61.25     17.72 o
   8  11   2      363.45      363.98     30.98 o
  -9  12   2       21.59        5.50     26.19 o
  -8  12   2      144.14      124.94     22.43 o
  -7  12   2        0.29      -12.98     14.22 o
  -6  12   2      105.25      119.03     18.93 o
  -5  12   2       30.16       55.68     15.21 o
  -4  12   2      412.77      411.32     25.37 o
  -3  12   2        0.70       -4.62      6.40 o
  -2  12   2     5794.30     5740.64    187.75 o
  -1  12   2        1.04        3.43      4.32 o
   0  12   2     2554.04     2427.67     85.58 o
   1  12   2       24.29       32.61      5.60 o
   2  12   2      393.28      374.27     10.78 o
   3  12   2      146.05      149.67     11.38 o
   4  12   2      258.85      225.56     16.43 o
   5  12   2       27.78        4.92     18.58 o
   6  12   2      520.43      524.29     48.66 o
   7  12   2      252.13      226.87     25.15 o
   8  12   2      290.86      320.23     30.12 o
  -8  13   2       87.12       78.06     21.04 o
  -7  13   2      440.09      478.54     31.80 o
  -6  13   2      200.51      220.65     30.43 o
  -5  13   2      678.55      707.43     32.23 o
  -4  13   2      290.68      324.04     23.77 o
  -3  13   2     1048.61     1077.63     42.74 o
  -2  13   2       83.05       81.91      6.67 o
  -1  13   2      195.30      182.34      8.71 o
   0  13   2      384.01      357.57     12.22 o
   1  13   2      755.13      752.01     44.21 o
   2  13   2     1143.50     1110.53     26.88 o
   3  13   2      131.41      138.24     16.59 o
   4  13   2      113.48       87.67     16.01 o
   5  13   2     1545.50     1454.57     45.14 o
   6  13   2      143.22      160.02     22.03 o
   7  13   2      152.69      160.51     23.59 o
  -8  14   2      239.71      317.17     34.12 o
  -7  14   2      168.79      163.23     23.64 o
  -6  14   2     1366.61     1457.51     46.62 o
  -5  14   2      697.31      778.76     66.77 o
  -4  14   2       20.13        6.93     12.59 o
  -3  14   2        4.68       -8.02      8.02 o
  -2  14   2       84.07       91.91      8.58 o
  -1  14   2       98.51       92.75      8.07 o
   0  14   2       15.58       12.12      7.88 o
   1  14   2      104.15      108.41     11.61 o
   2  14   2      331.69      314.48     17.04 o
   3  14   2       11.21        5.91     10.69 o
   4  14   2     2818.93     2783.38     57.99 o
   5  14   2       82.88       91.70     18.01 o
   6  14   2     1606.93     1548.23     50.26 o
   7  14   2        0.02       17.33     16.63 o
  -8  15   2       65.45       43.38     20.62 o
  -7  15   2        3.30        4.85     16.97 o
  -6  15   2        4.63       -9.37     14.07 o
  -5  15   2       93.60      102.94     18.60 o
  -4  15   2       76.14       75.34     15.80 o
  -3  15   2     2820.69     2918.45    221.00 o
  -2  15   2      973.75     1061.10     45.29 o
  -1  15   2     1515.22     1600.74    103.68 o
   0  15   2      532.79      561.85     31.50 o
   1  15   2       97.18       85.90     11.20 o
   2  15   2        6.85       -8.44     10.16 o
   3  15   2      169.86      206.83     19.90 o
   4  15   2       11.23       36.17     14.10 o
   5  15   2     1154.14     1158.91     42.89 o
   6  15   2      380.51      398.87     30.86 o
   7  15   2       89.58      126.20     23.35 o
  -7  16   2        3.26      -12.90     16.67 o
  -6  16   2        9.77        5.37     15.24 o
  -5  16   2        0.08      -11.17     13.00 o
  -4  16   2      562.59      551.91     29.57 o
  -3  16   2      743.14      761.00     99.23 o
  -2  16   2      935.83      933.79     80.04 o
  -1  16   2      171.72      181.00     17.61 o
   0  16   2      246.13      240.24     15.55 o
   1  16   2      648.07      665.18     23.77 o
   2  16   2       49.21       65.84     14.40 o
   3  16   2       60.27       94.94     16.81 o
   4  16   2      127.14      136.02     19.94 o
   5  16   2       54.98       55.62     17.55 o
   6  16   2      663.78      667.22     37.75 o
  -7  17   2     1507.63     1588.45     55.04 o
  -6  17   2       48.83       24.62     17.68 o
  -5  17   2      274.97      278.19     25.92 o
  -4  17   2       72.00       80.69     17.12 o
  -3  17   2        1.84      -11.35     11.35 o
  -2  17   2      107.93       86.58     24.40 o
  -1  17   2      243.46      250.98     21.18 o
   0  17   2       88.36       83.59     15.41 o
   1  17   2      309.94      352.60     23.70 o
   2  17   2     1074.31     1090.43     59.59 o
   3  17   2      687.74      758.94     36.03 o
   4  17   2        1.50       -7.60     12.74 o
   5  17   2      381.43      429.70     31.34 o
   6  17   2      167.16      165.75     25.57 o
  -6  18   2      704.60      759.70     68.58 o
  -5  18   2     1361.90     1407.81     74.01 o
  -4  18   2       59.34       42.20     18.01 o
  -3  18   2        6.80        2.97     20.14 o
  -2  18   2      276.76      292.49     35.37 o
  -1  18   2      105.17      100.21     25.67 o
   0  18   2     1513.03     1542.83     42.63 o
   1  18   2      192.34      207.82     29.35 o
   2  18   2      869.79      908.20     35.31 o
   3  18   2      249.95      271.25     24.40 o
   4  18   2      120.70      169.39     22.29 o
   5  18   2       27.41       35.08     17.89 o
  -6  19   2       24.25        5.99     17.63 o
  -5  19   2        8.76       11.43     15.88 o
  -4  19   2      124.98       95.56     28.69 o
  -3  19   2      340.56      361.27     41.14 o
  -2  19   2        6.12      -19.05     19.05 o
  -1  19   2     3302.33     3566.26    186.12 o
   0  19   2        7.15        0.21     12.98 o
   1  19   2     1230.10     1218.86     58.90 o
   2  19   2      159.07      159.19     41.18 o
   3  19   2      399.24      390.63     38.35 o
   4  19   2        1.84       -1.31     14.39 o
   5  19   2       79.06       48.07     29.35 o
  -5  20   2       36.84        0.74     23.97 o
  -4  20   2      130.02      144.62     32.79 o
  -3  20   2      326.46      321.61     40.13 o
  -2  20   2        2.52      -17.80     17.80 o
  -1  20   2       51.22       58.54     16.01 o
   0  20   2      220.17      267.24     23.93 o
   1  20   2      186.30      202.12     31.38 o
   2  20   2      172.97      186.16     31.97 o
   3  20   2       55.10       51.56     17.50 o
   4  20   2       51.30       89.18     20.88 o
  -4  21   2        5.13      -22.41     22.41 o
  -3  21   2        1.34       -8.70     21.35 o
  -2  21   2        0.72      -20.10     20.49 o
  -1  21   2        2.51      -19.71     19.71 o
   0  21   2        1.62       -4.14     13.73 o
   1  21   2        2.12        3.01     19.63 o
   2  21   2        0.05       14.52     20.45 o
   3  21   2     1515.18     1517.21     74.63 o
   4  21   2        2.79       -7.11     15.87 o
  -4  22   2      319.06      372.20     46.41 o
  -3  22   2      197.87      214.46     37.90 o
  -2  22   2       14.77       31.03     25.57 o
  -1  22   2        7.64       -0.35     22.99 o
   0  22   2      227.49      310.64     38.02 o
   1  22   2      251.52      305.33     38.80 o
   2  22   2      304.62      363.02     42.70 o
   3  22   2       40.93       62.96     27.95 o
  -2  23   2        0.87      -21.04     21.04 o
  -1  23   2       47.64       23.62     26.43 o
   1  23   2        8.52        1.13     21.43 o
  -9   0   3     1668.27     1792.87     74.17 o
  -7   0   3     1056.61     1137.44     53.67 o
  -5   0   3        8.73       17.30     11.53 o
  -3   0   3     5904.86     6325.34    103.23 o
  -1   0   3     3835.55     3663.89     39.68 o
   1   0   3     1819.37     1840.25     16.77 o
   3   0   3       37.15      122.81      8.92 o
   5   0   3      331.86      362.52     25.38 o
   7   0   3      191.30      265.40     32.59 o
 -10   1   3       12.58       15.22     19.25 o
  -9   1   3      106.86      106.33     21.82 o
  -8   1   3      263.61      312.94     38.06 o
  -7   1   3      113.37      108.11     26.89 o
  -6   1   3      468.88      477.01     31.09 o
  -5   1   3       58.84       64.47      9.16 o
  -4   1   3      157.40       80.16      6.99 o
  -3   1   3        0.27       17.17      7.07 o
  -2   1   3      248.02      165.64      8.60 o
  -1   1   3       97.54      128.01      6.03 o
   0   1   3       31.32       38.06      3.90 o
   1   1   3      119.56      166.92      4.75 o
   2   1   3     2920.06     3012.36     40.73 o
   3   1   3     1086.55     1195.70     18.99 o
   4   1   3     1381.69     1472.71     42.65 o
   5   1   3      259.48      283.33      9.88 o
   6   1   3      584.25      623.76     21.13 o
   7   1   3       65.64       57.65     15.33 o
   8   1   3       10.08       13.25     14.10 o
   9   1   3      466.89      365.17     43.60 o
 -10   2   3       23.07       27.85     20.46 o
  -9   2   3       46.57       43.30     19.79 o
  -8   2   3       32.66       40.83     17.31 o
  -7   2   3      456.29      488.36     21.89 o
  -6   2   3     1069.48     1132.80     35.77 o
  -5   2   3     3951.67     3726.94     68.30 o
  -4   2   3     1086.41     1110.84     17.18 o
  -3   2   3      119.17      208.20      9.66 o
  -2   2   3      662.48      674.10     13.59 o
  -1   2   3       21.54        4.96      2.53 o
   0   2   3      367.56      475.29     10.58 o
   1   2   3      231.67      326.48      6.51 o
   2   2   3     1556.63     1704.77     23.41 o
   3   2   3     1098.13     1056.54     18.66 o
   4   2   3      128.17      141.23      7.14 o
   5   2   3      475.43      490.24     23.76 o
   6   2   3       36.00       40.44      9.85 o
   7   2   3     1942.23     1901.76    108.20 o
   8   2   3      213.29      192.56     32.67 o
   9   2   3       26.32       25.45     24.59 o
 -10   3   3      159.99      137.04     25.15 o
  -9   3   3        3.11       -4.26     16.93 o
  -8   3   3      333.33      334.71     28.13 o
  -7   3   3       12.58        7.33     11.23 o
  -6   3   3        7.04       19.38     11.25 o
  -5   3   3      522.92      533.98     16.53 o
  -4   3   3      660.87      656.77     65.30 o
  -3   3   3      476.58      463.38     13.52 o
  -2   3   3     6705.19     6328.06    134.92 o
  -1   3   3      860.84      770.29     50.17 o
   0   3   3    21321.82    23115.38    403.16 o
   1   3   3      153.17      134.04      8.69 o
   2   3   3     1807.45     1761.10     29.66 o
   3   3   3     1956.29     2236.75     44.38 o
   4   3   3       19.26        9.39      5.06 o
   5   3   3        6.49        4.27      6.35 o
   6   3   3      243.86      229.32     15.90 o
   7   3   3      520.17      530.84     41.55 o
   8   3   3       35.70       34.00     23.42 o
   9   3   3        0.18        6.32     22.72 o
 -10   4   3       21.96       16.20     28.69 o
  -9   4   3     1026.65     1095.10     43.29 o
  -8   4   3      789.84      754.35     35.72 o
  -7   4   3        8.72        3.34     11.17 o
  -6   4   3      197.08      198.75     20.35 o
  -5   4   3      634.10      617.10     17.23 o
  -4   4   3        5.67       -5.55      6.14 o
  -3   4   3     4818.67     4610.21     84.01 o
  -2   4   3     2203.72     2130.86     66.11 o
  -1   4   3     5093.78     4892.47    112.33 o
   0   4   3     6633.85     7214.72    160.30 o
   1   4   3      160.93       87.99      4.13 o
   2   4   3      375.94      409.22      9.86 o
   3   4   3      308.50      254.34      9.34 o
   4   4   3      254.63      235.72      9.80 o
   5   4   3      231.41      224.68     12.01 o
   6   4   3      235.59      248.52     16.26 o
   7   4   3      141.02      134.08     27.87 o
   8   4   3        9.39       -9.10     19.75 o
 -10   5   3       12.59      -13.04     27.44 o
  -9   5   3      122.84       95.60     22.03 o
  -8   5   3       95.79       91.83     15.28 o
  -7   5   3      303.52      306.92     19.85 o
  -6   5   3     1078.13     1036.58     38.23 o
  -5   5   3       40.95       48.12      8.95 o
  -4   5   3     3448.18     3175.98     34.72 o
  -3   5   3      119.53      111.11      7.00 o
  -2   5   3    10431.32    10846.77    300.81 o
  -1   5   3     2343.50     2452.96     42.54 o
   0   5   3       51.83      101.95      4.28 o
   1   5   3        9.55       11.02      2.84 o
   2   5   3      495.03      467.54     13.24 o
   3   5   3       98.76      126.19      7.29 o
   4   5   3     4318.16     4212.36    147.87 o
   5   5   3        0.33       -5.46      6.32 o
   6   5   3     2490.35     2512.24    218.32 o
   7   5   3      195.77      203.49     20.94 o
   8   5   3      160.12      175.70     33.26 o
 -10   6   3       20.53        9.21     29.63 o
  -9   6   3      427.79      440.31     47.78 o
  -8   6   3       37.62       25.74     16.00 o
  -7   6   3      801.26      748.33     26.22 o
  -6   6   3       81.22       98.54     13.79 o
  -5   6   3     1191.04     1329.23     91.83 o
  -4   6   3     1494.96     1517.37     42.65 o
  -3   6   3     3895.11     3774.38     84.99 o
  -2   6   3      394.96      367.94     10.06 o
  -1   6   3      319.34      262.52      7.07 o
   0   6   3      856.78      885.08     19.52 o
   1   6   3      298.24      465.77      8.49 o
   2   6   3      403.36      363.12     10.03 o
   3   6   3     2316.59     2292.89     88.41 o
   4   6   3     1237.56     1282.42     55.43 o
   5   6   3     1515.92     1393.80     72.66 o
   6   6   3       69.49       64.35     16.69 o
   7   6   3       13.49       23.87     14.14 o
   8   6   3      837.44      805.45     55.98 o
 -10   7   3      852.58      978.14     67.57 o
  -9   7   3       25.85       57.89     28.85 o
  -8   7   3      609.93      676.60     33.90 o
  -7   7   3      480.70      474.61     23.29 o
  -6   7   3        5.04        0.75     10.88 o
  -5   7   3      222.79      220.00     25.73 o
  -4   7   3      822.20      795.95     14.97 o
  -3   7   3     1173.31     1338.12     28.61 o
  -2   7   3     3058.36     2890.74     72.55 o
  -1   7   3      100.73      115.14      6.90 o
   0   7   3     6098.86     5686.14    120.96 o
   1   7   3     4972.95     5197.47    100.81 o
   2   7   3     3017.49     2797.27     84.27 o
   3   7   3     1142.84     1185.21     38.65 o
   4   7   3      872.90      790.32     32.61 o
   5   7   3       88.52       82.45     12.00 o
   6   7   3       47.64       36.53     14.23 o
   7   7   3      222.23      229.95     34.35 o
   8   7   3       79.89      105.59     30.99 o
  -9   8   3      357.73      399.21     47.51 o
  -8   8   3      528.90      533.09     31.98 o
  -7   8   3      902.67      948.15     36.91 o
  -6   8   3      123.60      123.93     14.77 o
  -5   8   3      598.73      601.85     23.45 o
  -4   8   3       32.36       30.33      6.73 o
  -3   8   3     1030.91     1016.17     29.14 o
  -2   8   3      515.38      474.59     14.19 o
  -1   8   3       60.20       88.75      5.02 o
   0   8   3       79.38       75.75      4.07 o
   1   8   3        5.96        6.39      3.59 o
   2   8   3      623.81      652.29     17.82 o
   3   8   3      799.43      702.83     31.16 o
   4   8   3     4085.05     3721.31    160.43 o
   5   8   3     2365.59     2141.06     77.72 o
   6   8   3       22.83       16.88     13.73 o
   7   8   3      986.06     1017.59     46.33 o
   8   8   3      327.74      319.31     42.35 o
  -9   9   3     1223.90     1379.42     73.97 o
  -8   9   3       44.07       61.27     18.58 o
  -7   9   3      107.25      113.94     27.05 o
  -6   9   3     1779.39     1605.88     40.17 o
  -5   9   3      192.68      190.07     16.06 o
  -4   9   3     1176.34     1139.88     17.37 o
  -3   9   3      214.78      199.90      8.34 o
  -2   9   3     1068.48     1043.70     34.14 o
  -1   9   3       43.11       40.81      6.56 o
   0   9   3      400.09      335.25     10.34 o
   1   9   3      337.76      355.55      9.28 o
   2   9   3     1797.50     1713.86     39.76 o
   3   9   3       96.53       88.96      9.07 o
   4   9   3     1616.85     1376.40     45.77 o
   5   9   3      379.87      320.11     19.27 o
   6   9   3     1815.81     1705.27     95.17 o
   7   9   3      308.21      314.30     27.02 o
   8   9   3      629.95      649.93     54.53 o
  -9  10   3      628.05      741.29     39.92 o
  -8  10   3      341.21      328.20     28.77 o
  -7  10   3      724.31      953.30    100.57 o
  -6  10   3        2.14      -12.89     12.89 o
  -5  10   3       77.08       90.78     13.89 o
  -4  10   3      617.40      575.96     20.32 o
  -3  10   3     1106.62     1076.73     39.65 o
  -2  10   3      926.59      894.33     23.67 o
  -1  10   3     2593.46     2515.04     57.61 o
   0  10   3        0.90        1.04      2.87 o
   1  10   3     5068.53     4856.38     81.27 o
   2  10   3     1440.79     1420.65     23.01 o
   3  10   3      382.95      375.71     18.08 o
   4  10   3        3.73        1.28      7.77 o
   5  10   3       60.63       43.37     11.81 o
   6  10   3      285.84      278.18     24.39 o
   7  10   3       55.03       58.30     17.51 o
   8  10   3       13.39        8.45     16.92 o
  -9  11   3      152.55      214.12     27.55 o
  -8  11   3      113.34      122.66     22.45 o
  -7  11   3      269.29      283.33     26.11 o
  -6  11   3       25.35       65.73     16.80 o
  -5  11   3       57.01       61.87     15.79 o
  -4  11   3      532.30      525.48     21.90 o
  -3  11   3     1390.41     1486.95     87.01 o
  -2  11   3     1866.07     1751.98     74.69 o
  -1  11   3       63.66       70.73      6.60 o
   0  11   3     5973.36     6005.55    147.75 o
   1  11   3       54.85       38.80      4.77 o
   2  11   3     4107.67     3855.29     71.04 o
   3  11   3     1206.11     1147.56     50.39 o
   4  11   3      401.66      376.66     29.10 o
   5  11   3       95.00       83.90     12.49 o
   6  11   3       61.73       50.87     16.90 o
   7  11   3      292.95      269.78     26.88 o
  -9  12   3        3.12       -7.85     17.53 o
  -8  12   3      198.01      223.42     26.61 o
  -7  12   3     2522.24     2690.19     62.58 o
  -6  12   3      128.02      153.10     23.52 o
  -5  12   3     1270.86     1332.51     63.57 o
  -4  12   3      106.77      114.70     17.20 o
  -3  12   3      616.44      619.68     23.78 o
  -2  12   3      129.08      138.53      8.49 o
  -1  12   3      413.71      387.64     11.99 o
   0  12   3       36.22       33.63      7.23 o
   1  12   3     1065.14     1033.54     28.84 o
   2  12   3       70.02       73.53      8.19 o
   3  12   3       35.80       31.11      8.68 o
   4  12   3      405.72      375.32     28.26 o
   5  12   3     1603.35     1486.27     50.98 o
   6  12   3      348.78      303.47     40.32 o
   7  12   3     2148.79     1947.22     57.66 o
  -8  13   3        9.56      -16.07     16.07 o
  -7  13   3      303.09      311.11     28.17 o
  -6  13   3     1995.97     2027.07     52.94 o
  -5  13   3      314.80      334.65     26.01 o
  -4  13   3     2662.12     2647.00    146.65 o
  -3  13   3      733.08      759.28     47.56 o
  -2  13   3      136.51      125.51      8.63 o
  -1  13   3      451.86      427.06     12.41 o
   0  13   3     1025.92      972.53     39.26 o
   1  13   3      350.49      324.22     13.76 o
   2  13   3     3575.04     3453.08     94.52 o
   3  13   3     2398.83     2218.20     77.53 o
   4  13   3      427.94      427.09     26.77 o
   5  13   3      188.28      177.41     21.61 o
   6  13   3       30.47       41.79     17.25 o
   7  13   3      159.09      136.16     22.75 o
  -8  14   3       39.59       21.83     19.73 o
  -7  14   3      489.30      531.58     34.32 o
  -6  14   3       61.70       74.63     18.96 o
  -5  14   3      698.42      715.70     71.75 o
  -4  14   3      401.42      345.51     28.55 o
  -3  14   3      141.39      134.04     12.69 o
  -2  14   3      181.83      188.33     10.16 o
  -1  14   3      240.46      208.19     11.65 o
   0  14   3      342.31      337.36     20.04 o
   1  14   3     4971.83     5057.55     61.62 o
   2  14   3       97.85       96.01     15.30 o
   3  14   3      149.54      179.03     19.17 o
   4  14   3      249.40      225.78     22.57 o
   5  14   3       19.83       25.44     15.25 o
   6  14   3       56.99       80.74     26.11 o
   7  14   3       10.19        8.52     17.31 o
  -8  15   3       37.45       38.91     20.72 o
  -7  15   3       57.47       46.82     19.85 o
  -6  15   3     1229.09     1258.21     45.10 o
  -5  15   3      327.24      327.48     26.96 o
  -4  15   3      690.76      731.18     37.98 o
  -3  15   3     1714.61     1823.63    152.08 o
  -2  15   3      139.83      141.58     17.64 o
  -1  15   3        3.03       -1.29      8.26 o
   0  15   3      479.55      526.55     22.91 o
   1  15   3       22.26       22.99      9.60 o
   2  15   3      617.91      595.54     28.28 o
   3  15   3      449.83      443.05     26.99 o
   4  15   3      523.55      479.97     29.35 o
   5  15   3      124.83      139.73     23.93 o
   6  15   3      825.92      833.04     40.82 o
  -7  16   3      305.24      369.92     32.18 o
  -6  16   3       35.73       26.18     17.09 o
  -5  16   3     1445.23     1539.91     47.13 o
  -4  16   3        6.78       -6.76     12.77 o
  -3  16   3     1402.57     1477.19    156.55 o
  -2  16   3        3.34        7.54     11.08 o
  -1  16   3        2.43       -3.34     10.53 o
   0  16   3        2.67       -0.48     11.00 o
   1  16   3       10.01       16.05      9.64 o
   2  16   3       11.64       18.15     12.43 o
   3  16   3      489.19      501.90     29.15 o
   4  16   3      507.67      496.47     45.57 o
   5  16   3      757.16      754.30     38.10 o
   6  16   3       52.48       72.48     20.64 o
  -7  17   3      806.76      789.48     42.22 o
  -6  17   3        4.67        1.56     16.75 o
  -5  17   3      130.39      129.99     21.26 o
  -4  17   3      154.26      144.76     20.54 o
  -3  17   3     1045.98      983.02     54.92 o
  -2  17   3     1252.99     1284.98     91.13 o
  -1  17   3       34.43       24.90     13.14 o
   0  17   3     1792.68     1854.04     54.21 o
   1  17   3      257.07      252.09     17.49 o
   2  17   3      208.87      241.39     22.01 o
   3  17   3       26.37       26.21     14.30 o
   4  17   3      134.91      164.68     21.82 o
   5  17   3      414.07      432.75     32.32 o
   6  17   3       74.07       74.63     30.45 o
  -6  18   3       66.51       59.46     20.87 o
  -5  18   3       53.20       65.24     19.24 o
  -4  18   3       27.87       14.95     22.91 o
  -3  18   3      174.42      188.81     32.09 o
  -2  18   3      194.50      239.75     33.88 o
  -1  18   3      466.30      450.58     45.98 o
   0  18   3      366.93      367.95     34.58 o
   1  18   3      726.47      727.49     59.33 o
   2  18   3      696.76      695.60     32.95 o
   3  18   3       63.68       75.74     17.54 o
   4  18   3       84.28       76.61     19.69 o
   5  18   3      112.61      161.39     33.24 o
  -6  19   3      166.52      203.94     26.67 o
  -5  19   3       70.37       49.77     27.25 o
  -4  19   3      167.93      188.66     34.98 o
  -3  19   3      194.29      197.44     33.88 o
  -2  19   3      361.39      387.66     40.87 o
  -1  19   3      597.79      604.60     54.38 o
   0  19   3       46.96       33.74     15.28 o
   1  19   3        2.59       16.71     18.74 o
   2  19   3       33.38       41.32     16.07 o
   3  19   3      166.12      199.36     23.58 o
   4  19   3      149.79      175.49     24.27 o
  -5  20   3      137.57      149.00     35.40 o
  -4  20   3      149.58      142.56     33.37 o
  -3  20   3       72.81       74.13     27.87 o
  -2  20   3      460.57      424.89     44.42 o
  -1  20   3      143.14      164.84     21.12 o
   0  20   3      231.61      211.67     22.74 o
   1  20   3       85.57       88.84     26.27 o
   2  20   3       86.03       99.93     27.52 o
   3  20   3      241.51      290.07     28.32 o
   4  20   3      222.03      263.40     28.22 o
  -4  21   3       63.99       30.80     27.56 o
  -3  21   3        2.51       -9.49     22.25 o
  -2  21   3       59.83       55.35     26.35 o
  -1  21   3      156.63      107.70     30.13 o
   0  21   3      507.09      576.78     46.14 o
   1  21   3        0.03       -0.55     19.60 o
   2  21   3      139.15      216.33     36.03 o
   3  21   3       28.31       42.90     25.65 o
  -3  22   3       22.01       -0.51     26.00 o
  -2  22   3       45.25       13.94     23.81 o
  -1  22   3       58.09       27.52     26.47 o
   0  22   3      198.60      206.73     33.30 o
   1  22   3       30.46        7.22     22.29 o
   2  22   3       21.48        6.36     22.91 o
  -2  23   3      135.76      142.67     34.98 o
  -1  23   3        0.11       -6.56     25.45 o
   0  23   3       20.55        6.99     22.91 o
 -10   0   4        2.90      -22.84     26.82 o
  -8   0   4     1031.84     1006.59     57.07 o
  -6   0   4     5461.96     5377.65    266.20 o
  -4   0   4     3462.86     3169.11     44.14 o
  -2   0   4     8321.04     7916.69    247.08 o
   0   0   4     1852.44     2042.60     32.31 o
   2   0   4     1765.65     1923.31     45.25 o
   4   0   4      976.53     1188.54     45.46 o
   6   0   4      431.52      501.64     37.67 o
   8   0   4      798.98      789.91     52.19 o
 -10   1   4      108.90      114.38     25.45 o
  -9   1   4     1119.16     1164.98     45.39 o
  -8   1   4       12.33      141.86     89.84 o
  -7   1   4     1305.07     1272.06     36.40 o
  -6   1   4     3084.73     3060.61     94.36 o
  -5   1   4      899.79      814.24     20.72 o
  -4   1   4      462.26      495.19     16.84 o
  -3   1   4      372.42      407.66     14.13 o
  -2   1   4     1641.87     1742.20     27.84 o
  -1   1   4     4990.58     5076.09     25.07 o
   0   1   4     2454.99     2852.05     42.75 o
   1   1   4     3631.14     3793.30     43.34 o
   2   1   4       51.10       77.87      4.96 o
   3   1   4     3458.00     3620.77     76.59 o
   4   1   4      119.83      126.21      7.00 o
   5   1   4      498.74      517.80     18.22 o
   6   1   4      223.02      248.44     20.86 o
   7   1   4      108.78      127.89     36.20 o
   8   1   4      294.18      275.98     36.85 o
 -10   2   4     1121.14     1245.21     49.51 o
  -9   2   4        9.45        5.56     17.49 o
  -8   2   4     2880.85     2724.69     79.22 o
  -7   2   4      777.19      738.93     26.29 o
  -6   2   4      643.71      695.98     37.48 o
  -5   2   4      200.54      251.37     15.16 o
  -4   2   4      303.44      310.19     13.23 o
  -3   2   4      922.67      896.52     24.59 o
  -2   2   4      742.99      626.86     11.09 o
  -1   2   4      351.13      450.61      9.84 o
   0   2   4     2238.12     2198.73     35.32 o
   1   2   4        2.61        7.65      2.83 o
   2   2   4     3689.67     3820.72     54.94 o
   3   2   4     1233.21     1479.08     45.18 o
   4   2   4      503.32      505.67     16.26 o
   5   2   4       26.13       22.69      6.28 o
   6   2   4       53.53       72.68     10.09 o
   7   2   4      112.82      132.78     19.14 o
   8   2   4        9.91        9.99     21.39 o
 -10   3   4       16.52       12.41     20.83 o
  -9   3   4       20.47       -6.15     18.10 o
  -8   3   4      199.82      237.23     25.06 o
  -7   3   4       68.45       57.34     13.77 o
  -6   3   4      897.99      844.57     21.65 o
  -5   3   4     1580.00     1447.86     24.88 o
  -4   3   4      521.76      544.28     16.34 o
  -3   3   4     3847.82     3675.69     79.87 o
  -2   3   4      495.24      482.96     14.30 o
  -1   3   4     5114.23     5281.40     83.59 o
   0   3   4      404.95      387.72      7.28 o
   1   3   4     1206.37     1294.97     24.61 o
   2   3   4       14.08       18.20      3.88 o
   3   3   4     1613.25     1674.36     40.38 o
   4   3   4     1987.62     2064.90     50.20 o
   5   3   4     1384.07     1284.33     61.57 o
   6   3   4      393.91      421.06     17.21 o
   7   3   4     2606.23     2353.49     80.29 o
   8   3   4        5.69       16.00     21.70 o
 -10   4   4        4.75      -18.39     18.39 o
  -9   4   4        0.72      -17.02     17.02 o
  -8   4   4       14.04        0.34     13.05 o
  -7   4   4      244.73      293.85     20.07 o
  -6   4   4      553.16      531.20     24.43 o
  -5   4   4      365.25      334.26     17.02 o
  -4   4   4     4493.52     4004.24     72.84 o
  -3   4   4      363.24      404.28     18.53 o
  -2   4   4     9110.03     9055.77    274.79 o
  -1   4   4     4641.71     4884.65    163.38 o
   0   4   4        3.92        8.34      2.95 o
   1   4   4     1548.06     1773.28     35.28 o
   2   4   4        3.16        2.61      3.64 o
   3   4   4       97.67      148.87      9.79 o
   4   4   4      262.40      233.66     11.25 o
   5   4   4      148.46      171.91     14.88 o
   6   4   4     2449.22     2391.01    158.99 o
   7   4   4       10.88        1.44     19.05 o
   8   4   4      408.95      318.92     40.36 o
 -10   5   4       89.63      102.51     35.72 o
  -9   5   4      489.44      437.79     33.89 o
  -8   5   4       47.82       25.90     13.95 o
  -7   5   4      232.83      271.98     19.31 o
  -6   5   4      417.99      549.03    125.32 o
  -5   5   4        7.58       18.87      9.62 o
  -4   5   4      128.86      134.49      9.34 o
  -3   5   4      554.30      668.48     96.83 o
  -2   5   4      917.94      953.00     24.53 o
  -1   5   4     3609.24     3793.39     67.06 o
   0   5   4     6429.04     6499.76    484.63 o
   1   5   4      813.74      679.30     18.61 o
   2   5   4      539.62      557.41     13.17 o
   3   5   4     1524.59     1466.54     38.80 o
   4   5   4      608.38      631.29     20.05 o
   5   5   4     2788.08     2530.63    128.69 o
   6   5   4       37.53       32.24     13.56 o
   7   5   4      308.59      291.32     36.61 o
   8   5   4      209.74      171.44     34.74 o
 -10   6   4      246.87      269.58     45.44 o
  -9   6   4       35.95       36.07     28.92 o
  -8   6   4      132.48      158.39     18.24 o
  -7   6   4      392.70      333.65     22.30 o
  -6   6   4     1102.51     1054.15     33.93 o
  -5   6   4     1107.87     1073.47     22.06 o
  -4   6   4     1624.87     1396.04     20.55 o
  -3   6   4     1098.76     1194.95     36.11 o
  -2   6   4     1023.71      917.34     23.70 o
  -1   6   4      359.13      425.01      9.64 o
   0   6   4     1437.48     1398.28     34.06 o
   1   6   4     2667.29     2744.70     60.86 o
   2   6   4      393.21      299.82     10.99 o
   3   6   4     1153.85     1152.38     41.87 o
   4   6   4      581.92      580.86     36.98 o
   5   6   4       73.60       53.67     10.94 o
   6   6   4      174.99      198.61     20.73 o
   7   6   4       25.21       50.20     16.17 o
   8   6   4       88.79       71.86     28.50 o
 -10   7   4       49.97       36.46     33.80 o
  -9   7   4       27.86      -23.62     23.62 o
  -8   7   4        8.84      -12.80     12.80 o
  -7   7   4      365.48      367.54     27.27 o
  -6   7   4       16.64       20.34     14.83 o
  -5   7   4      682.15      640.90     18.90 o
  -4   7   4     1350.48     1390.19     20.63 o
  -3   7   4     2923.78     2845.66     90.57 o
  -2   7   4     1292.17     1350.60     36.80 o
  -1   7   4     2208.26     2084.00     45.67 o
   0   7   4      618.97      739.57     14.69 o
   1   7   4     1330.73     1314.70     26.85 o
   2   7   4      116.54      131.38      7.77 o
   3   7   4       37.20       30.64      7.27 o
   4   7   4      651.60      644.89     27.06 o
   5   7   4      595.31      569.41     23.83 o
   6   7   4       52.37       19.38     22.46 o
   7   7   4     1089.73     1129.18     41.97 o
   8   7   4        0.41       22.91     25.26 o
  -9   8   4       35.43       -3.59     26.00 o
  -8   8   4      824.02      891.88     39.52 o
  -7   8   4       44.76       52.24     14.66 o
  -6   8   4     2040.73     1940.86     53.05 o
  -5   8   4       39.31       35.17     12.64 o
  -4   8   4      983.87      953.16     20.79 o
  -3   8   4        4.23       -4.16      4.16 o
  -2   8   4       89.34      122.55      6.24 o
  -1   8   4       74.21       67.59      4.43 o
   0   8   4      881.40      742.13     16.64 o
   1   8   4      434.69      432.20      9.61 o
   2   8   4      995.33      785.48     60.19 o
   3   8   4       39.68       42.69      7.82 o
   4   8   4      328.52      311.32     18.32 o
   5   8   4       58.58       49.76     12.54 o
   6   8   4       52.13       34.84     14.76 o
   7   8   4        5.08       -5.81     13.47 o
   8   8   4       62.26       43.99     27.68 o
  -9   9   4      372.37      417.79     33.94 o
  -8   9   4       16.09        6.32     16.21 o
  -7   9   4      511.13      577.18     33.45 o
  -6   9   4     1101.14     1030.96     30.54 o
  -5   9   4      558.59      637.15     44.16 o
  -4   9   4      194.19      196.57     10.76 o
  -3   9   4        2.25        3.75      4.29 o
  -2   9   4     4409.20     4605.17    148.21 o
  -1   9   4       17.52       41.20      5.00 o
   0   9   4        1.66       -0.33      3.30 o
   1   9   4     5932.36     5551.44    154.99 o
   2   9   4      193.53      199.97      9.39 o
   3   9   4     3422.05     3134.98    118.92 o
   4   9   4       43.99       24.40     10.79 o
   5   9   4       75.57       88.99     16.61 o
   6   9   4       17.37       28.71     14.59 o
   7   9   4       20.87       13.82     14.77 o
  -9  10   4       23.93       16.54     19.45 o
  -8  10   4       77.38      101.63     21.85 o
  -7  10   4       48.01       17.85     17.02 o
  -6  10   4     1016.44     1026.66     30.57 o
  -5  10   4      888.83      881.11     27.49 o
  -4  10   4     1370.39     1321.64     30.69 o
  -3  10   4      235.00      249.80      8.69 o
  -2  10   4     3461.07     3350.75     81.13 o
  -1  10   4      370.69      369.71     11.60 o
   0  10   4     1936.59     1799.95     47.46 o
   1  10   4       68.72       58.77      6.10 o
   2  10   4       11.63       11.52      5.68 o
   3  10   4      665.58      621.66     22.01 o
   4  10   4      579.50      553.93     19.78 o
   5  10   4        2.22       -1.57     13.12 o
   6  10   4      532.23      516.12     31.30 o
   7  10   4      157.84      177.90     23.92 o
  -9  11   4        8.91      -17.02     17.02 o
  -8  11   4       30.75       22.13     18.03 o
  -7  11   4       61.84       62.34     18.94 o
  -6  11   4       62.68       68.88     18.42 o
  -5  11   4       96.21      128.75     15.28 o
  -4  11   4      114.41      150.16     16.00 o
  -3  11   4     2351.83     2518.15     82.83 o
  -2  11   4      297.87      338.45     11.32 o
  -1  11   4      163.10      146.10      8.88 o
   0  11   4     1521.42     1470.85     36.39 o
   1  11   4      659.80      577.94     25.47 o
   2  11   4      459.03      432.51     14.23 o
   3  11   4      887.31      832.03     25.11 o
   4  11   4      454.49      385.00     19.32 o
   5  11   4     1076.12     1062.55     39.73 o
   6  11   4       21.77       36.64     16.09 o
   7  11   4      191.24      245.18     26.80 o
  -9  12   4       18.17        3.74     19.24 o
  -8  12   4      895.12      912.31     42.92 o
  -7  12   4        0.03      -13.93     15.40 o
  -6  12   4      302.60      316.66     26.69 o
  -5  12   4        4.54        5.93     13.87 o
  -4  12   4        7.79        5.32      8.53 o
  -3  12   4      196.54      196.73      9.85 o
  -2  12   4        4.02       -5.89      5.89 o
  -1  12   4      590.87      604.05     22.67 o
   0  12   4     2087.28     1968.93     95.41 o
   1  12   4      892.02      914.02     31.22 o
   2  12   4      511.72      475.54     17.19 o
   3  12   4      127.26      105.81     13.03 o
   4  12   4      876.40      816.08     27.53 o
   5  12   4      260.38      235.67     23.61 o
   6  12   4        2.02        4.48     14.10 o
   7  12   4        9.27       21.18     17.17 o
  -8  13   4       47.83       14.86     19.21 o
  -7  13   4        2.36       -3.94     16.19 o
  -6  13   4        4.53      -10.76     15.10 o
  -5  13   4       10.67        9.21     14.42 o
  -4  13   4        5.86        4.47     10.43 o
  -3  13   4     2141.30     2221.11     92.69 o
  -2  13   4      345.07      363.34     13.45 o
  -1  13   4      200.33      193.73     11.85 o
   0  13   4      285.13      300.74     13.80 o
   1  13   4      623.48      592.42     28.55 o
   2  13   4      109.99      101.89     10.78 o
   3  13   4      727.28      684.10     24.34 o
   4  13   4        3.58        1.76     12.49 o
   5  13   4      315.98      319.26     28.18 o
   6  13   4       40.28       53.33     18.35 o
  -8  14   4       41.41       15.71     20.03 o
  -7  14   4      306.54      269.84     28.20 o
  -6  14   4        2.77      -16.86     16.86 o
  -5  14   4       25.48        3.12     11.35 o
  -4  14   4     1366.87     1266.77     94.39 o
  -3  14   4       19.98       12.85      6.60 o
  -2  14   4     2424.19     2480.86    156.15 o
  -1  14   4      296.69      276.18     13.61 o
   0  14   4       20.19       12.38      7.44 o
   1  14   4      544.85      508.12     21.77 o
   2  14   4      121.40      115.68     16.62 o
   3  14   4      492.10      461.52     27.55 o
   4  14   4        2.13        0.41     12.34 o
   5  14   4       59.83       59.98     17.55 o
   6  14   4      576.29      555.51     35.50 o
  -8  15   4       71.91       54.70     22.18 o
  -7  15   4       78.16       86.27     21.84 o
  -6  15   4      570.33      595.21     35.19 o
  -5  15   4        2.46        1.57     14.91 o
  -4  15   4       55.37       23.44     21.14 o
  -3  15   4      105.23      121.81     13.65 o
  -2  15   4       57.12       77.42     12.34 o
  -1  15   4        2.85       -2.58      9.00 o
   0  15   4      343.91      371.64     32.01 o
   1  15   4      577.79      594.21     23.43 o
   2  15   4      278.70      264.08     22.62 o
   3  15   4      778.84      783.28     34.55 o
   4  15   4        4.54       11.55     14.08 o
   5  15   4      100.84      102.16     20.27 o
   6  15   4       12.48       -1.05     16.02 o
  -7  16   4       20.25       14.87     18.78 o
  -6  16   4      145.27      182.24     24.36 o
  -5  16   4      258.53      262.12     36.54 o
  -4  16   4      302.90      340.94     43.72 o
  -3  16   4       23.54       10.34     22.09 o
  -2  16   4      115.89      113.86     20.71 o
  -1  16   4     1445.22     1474.34     66.60 o
   0  16   4      372.48      392.54     21.14 o
   1  16   4      598.01      574.67     32.41 o
   2  16   4      602.71      633.27     31.22 o
   3  16   4       18.69       18.33     13.90 o
   4  16   4     1072.71     1080.91     51.17 o
   5  16   4      220.02      189.54     24.97 o
  -7  17   4       14.93       14.73     19.75 o
  -6  17   4        0.47      -16.10     16.10 o
  -5  17   4      525.11      629.76     35.10 o
  -4  17   4      523.90      475.05     45.01 o
  -3  17   4     1870.05     1848.11     73.07 o
  -2  17   4       20.06       14.29     13.29 o
  -1  17   4      536.23      558.11     47.23 o
   0  17   4     1904.79     2020.00     39.44 o
   1  17   4       26.39       33.01     13.72 o
   2  17   4      247.27      231.36     22.75 o
   3  17   4      214.96      186.76     22.58 o
   4  17   4      328.63      321.11     28.57 o
   5  17   4      470.87      474.07     34.32 o
  -6  18   4       83.12       79.47     21.90 o
  -5  18   4      654.65      622.90     35.89 o
  -4  18   4     1899.86     1792.83     77.37 o
  -3  18   4       79.45       57.34     26.19 o
  -2  18   4      330.40      321.18     39.19 o
  -1  18   4       61.79       47.97     16.41 o
   0  18   4      144.96      117.40     15.03 o
   1  18   4       15.15       22.89     14.08 o
   2  18   4      898.40      878.68     51.90 o
   3  18   4       86.67       74.00     19.32 o
   4  18   4      311.99      279.49     27.88 o
  -6  19   4        7.67       -2.56     18.47 o
  -5  19   4      141.24      114.37     33.22 o
  -4  19   4       28.00       25.10     25.88 o
  -3  19   4       29.43       22.91     23.54 o
  -2  19   4       16.64        2.07     22.84 o
  -1  19   4      256.97      276.06     26.52 o
   0  19   4      220.76      200.85     22.26 o
   1  19   4     1087.64     1264.04     60.33 o
   2  19   4       69.84       50.84     16.58 o
   3  19   4     1464.65     1567.17     51.68 o
   4  19   4        3.23       -1.71     16.54 o
  -5  20   4       76.03       68.82     31.07 o
  -4  20   4      671.50      609.06     54.06 o
  -3  20   4       35.72       16.36     25.61 o
  -2  20   4      129.85      122.53     31.23 o
  -1  20   4        3.35        5.20     14.24 o
   0  20   4      322.37      373.80     39.62 o
   1  20   4       28.63       36.46     21.31 o
   2  20   4      929.07     1006.17     60.00 o
   3  20   4        0.50       -0.51     15.53 o
  -4  21   4      234.35      245.10     40.99 o
  -3  21   4      169.84      165.27     36.11 o
  -2  21   4       47.18       12.14     26.31 o
  -1  21   4      589.31      599.26     58.24 o
   0  21   4      284.49      306.50     37.98 o
   1  21   4       20.04       38.49     23.15 o
   2  21   4        4.18      -14.21     19.79 o
  -3  22   4      244.33      169.92     38.76 o
  -2  22   4      136.53      143.96     34.74 o
  -1  22   4      547.66      513.31     50.59 o
   0  22   4      349.79      419.98     44.73 o
   1  22   4       66.32       81.00     28.03 o
  -9   0   5      719.36      697.01     55.55 o
  -7   0   5      955.71      950.40     36.03 o
  -5   0   5     3729.89     3645.72     53.91 o
  -3   0   5      494.26      422.79     16.52 o
  -1   0   5     6277.60     7026.46     42.99 o
   1   0   5     1124.58     1119.79     30.24 o
   3   0   5     2968.03     3060.18     83.81 o
   5   0   5     1841.04     1936.11     34.38 o
   7   0   5      395.68      354.87     37.98 o
 -10   1   5      290.22      315.90     35.19 o
  -9   1   5       16.74        9.38     19.24 o
  -8   1   5      158.77      180.82     24.69 o
  -7   1   5      214.20      217.04     19.19 o
  -6   1   5     1847.18     1762.60     33.79 o
  -5   1   5        2.65       15.61     15.81 o
  -4   1   5      182.11      195.76     12.73 o
  -3   1   5      304.24      397.29     20.17 o
  -2   1   5     1744.70     1560.38     23.90 o
  -1   1   5        6.44       37.94      5.87 o
   0   1   5     3019.63     3401.05     39.95 o
   1   1   5     1736.02     1936.00     39.55 o
   2   1   5     2804.26     2890.01     65.35 o
   3   1   5      496.96      577.31     13.34 o
   4   1   5       99.24       98.07      7.27 o
   5   1   5       51.10       62.17      7.66 o
   6   1   5     1414.33     1395.30     41.11 o
   7   1   5      105.29       76.99     17.34 o
   8   1   5      415.98      421.58     43.41 o
 -10   2   5       25.77       42.94     23.51 o
  -9   2   5      467.71      496.59     38.20 o
  -8   2   5      125.64      144.40     23.83 o
  -7   2   5      535.75      504.64     24.76 o
  -6   2   5       24.46       24.59     12.00 o
  -5   2   5      946.26      921.77     23.44 o
  -4   2   5      852.66      801.99     20.69 o
  -3   2   5     4589.41     4337.50     53.76 o
  -2   2   5     1317.03     1400.25     27.38 o
  -1   2   5     8827.35     9250.49    149.78 o
   0   2   5     1141.70     1265.01     23.28 o
   1   2   5     5113.32     5563.13    141.73 o
   2   2   5      340.65      370.16     10.31 o
   3   2   5      392.23      387.10     11.30 o
   4   2   5      236.36      239.39     10.94 o
   5   2   5       15.38       17.58      8.02 o
   6   2   5      429.99      449.31     72.00 o
   7   2   5      132.31      107.07     26.97 o
   8   2   5        0.20        6.75     21.08 o
 -10   3   5      190.27      239.96     31.23 o
  -9   3   5      337.91      380.56     32.51 o
  -8   3   5      505.50      468.78     33.61 o
  -7   3   5      291.38      240.19     19.24 o
  -6   3   5     1529.06     1450.01     32.95 o
  -5   3   5      112.43      122.77     12.91 o
  -4   3   5      432.35      339.76     16.88 o
  -3   3   5      438.35      555.86     72.95 o
  -2   3   5       27.33       15.19      4.79 o
  -1   3   5        1.06        0.16      3.40 o
   0   3   5      186.86      278.50      8.69 o
   1   3   5       79.89       97.62     10.18 o
   2   3   5     3728.05     3919.25     85.10 o
   3   3   5        0.23       -4.87      4.87 o
   4   3   5     5041.16     5217.79    155.43 o
   5   3   5      312.49      321.78     16.18 o
   6   3   5     1407.96     1426.17     69.49 o
   7   3   5        8.94       -0.20     19.32 o
   8   3   5      201.22      213.21     36.26 o
 -10   4   5      157.12      129.88     28.98 o
  -9   4   5       47.30       43.96     21.62 o
  -8   4   5      208.54      174.56     34.27 o
  -7   4   5      391.35      334.88     22.42 o
  -6   4   5       33.37       31.18     11.86 o
  -5   4   5     5596.27     5178.28     68.38 o
  -4   4   5      356.98      368.92     20.42 o
  -3   4   5     1796.84     1709.94     36.81 o
  -2   4   5       73.32      103.44      6.75 o
  -1   4   5      200.18      183.11      7.21 o
   0   4   5      611.55      623.48     13.21 o
   1   4   5      977.03      804.34     16.26 o
   2   4   5      367.63      378.72     10.78 o
   3   4   5     3926.40     3950.37    103.34 o
   4   4   5      186.51      207.71     14.65 o
   5   4   5     1128.15     1120.66     24.75 o
   6   4   5      294.17      325.10     20.10 o
   7   4   5      141.57      153.68     31.23 o
   8   4   5       83.93       68.47     28.26 o
 -10   5   5      374.92      442.55     36.99 o
  -9   5   5      131.20       91.20     23.62 o
  -8   5   5       49.46       34.67     15.60 o
  -7   5   5      475.21      417.51     24.27 o
  -6   5   5      256.21      253.21     19.51 o
  -5   5   5     1388.30     1263.91     25.44 o
  -4   5   5     1128.71     1013.49     22.59 o
  -3   5   5       35.98       41.86      6.18 o
  -2   5   5     3145.18     2916.26     97.33 o
  -1   5   5      236.79      280.08     10.04 o
   0   5   5     3222.03     3146.41     65.90 o
   1   5   5        1.30       -3.62      3.62 o
   2   5   5      267.43      256.22      9.61 o
   3   5   5      695.37      739.45     22.76 o
   4   5   5      207.00      221.33     11.38 o
   5   5   5      336.13      363.27     19.86 o
   6   5   5      705.98      691.20     41.93 o
   7   5   5       78.53      143.49     30.29 o
 -10   6   5       35.74       32.05     33.10 o
  -9   6   5      311.06      343.14     49.69 o
  -8   6   5       40.60       48.00     15.81 o
  -7   6   5      227.73      199.93     19.43 o
  -6   6   5      400.84      369.40     23.35 o
  -5   6   5     1313.31     1206.74     25.00 o
  -4   6   5        0.24        1.44      6.52 o
  -3   6   5     2682.91     2565.47     68.36 o
  -2   6   5        9.81        8.81      4.35 o
  -1   6   5     1883.69     1761.41     35.50 o
   0   6   5     2468.67     2338.92    148.50 o
   1   6   5     2265.46     2142.68     51.52 o
   2   6   5     1038.10     1026.99     32.99 o
   3   6   5      236.55      230.37     11.41 o
   4   6   5     1003.17      955.74     26.55 o
   5   6   5       48.30       73.38     12.50 o
   6   6   5      145.12      131.50     15.49 o
   7   6   5      232.19      281.56     38.37 o
  -9   7   5       56.58       62.38     32.59 o
  -8   7   5     1231.43     1252.43     36.32 o
  -7   7   5        2.46      -10.55     14.14 o
  -6   7   5      814.31      789.12     28.58 o
  -5   7   5      789.97      842.22     24.02 o
  -4   7   5       91.39       85.25      7.33 o
  -3   7   5       21.05       33.60      6.25 o
  -2   7   5        7.23       10.10      4.66 o
  -1   7   5       24.26       31.79      4.54 o
   0   7   5      630.63      651.26     29.57 o
   1   7   5     1130.70     1193.45     25.61 o
   2   7   5      565.07      504.94     13.42 o
   3   7   5       43.60       19.22      7.76 o
   4   7   5     1150.63     1072.66     38.16 o
   5   7   5       45.16       45.07     14.34 o
   6   7   5      543.75      602.83     40.21 o
   7   7   5      105.32      106.76     29.16 o
  -9   8   5       48.68       32.80     21.17 o
  -8   8   5       88.33       81.82     17.17 o
  -7   8   5      154.36      148.08     18.47 o
  -6   8   5       16.64       18.79     13.54 o
  -5   8   5      378.52      348.82     17.47 o
  -4   8   5     1230.39     1268.65     27.48 o
  -3   8   5     3257.88     3158.38     96.20 o
  -2   8   5      156.99      195.10      8.38 o
  -1   8   5     2713.53     2675.52     79.74 o
   0   8   5     2027.24     2005.28     44.27 o
   1   8   5     1427.83     1305.65     28.79 o
   2   8   5      127.52      135.77      9.78 o
   3   8   5        9.44        3.07      8.39 o
   4   8   5      241.67      211.53     14.55 o
   5   8   5      128.97       94.58     17.37 o
   6   8   5      301.72      281.74     25.34 o
   7   8   5      117.97      124.21     17.04 o
  -9   9   5      346.93      402.69     34.43 o
  -8   9   5      150.40      161.73     24.67 o
  -7   9   5       23.98        8.71     14.57 o
  -6   9   5      579.27      509.51     25.41 o
  -5   9   5        2.46        2.30     12.14 o
  -4   9   5      481.43      446.96     22.03 o
  -3   9   5      598.79      578.30     19.25 o
  -2   9   5     1098.38      981.36     25.11 o
  -1   9   5        9.22       18.02      5.56 o
   0   9   5      654.57      600.34     11.72 o
   1   9   5      877.35      845.68     27.47 o
   2   9   5      145.93      157.33     15.21 o
   3   9   5      562.69      524.80     18.37 o
   4   9   5       69.35       58.71     13.55 o
   5   9   5      524.79      484.80     29.10 o
   6   9   5        5.45       17.83     14.68 o
   7   9   5      105.54       67.11     19.15 o
  -9  10   5       13.61       -8.80     18.90 o
  -8  10   5      463.35      449.16     33.59 o
  -7  10   5     1120.85     1163.42     43.88 o
  -6  10   5     1052.29     1043.72     31.84 o
  -5  10   5      261.90      254.59     29.02 o
  -4  10   5      269.38      262.52     13.25 o
  -3  10   5      610.60      647.34     26.83 o
  -2  10   5        5.29        2.72      4.87 o
  -1  10   5        3.09       -1.49      4.35 o
   0  10   5      167.40      183.42      8.30 o
   1  10   5     1463.28     1375.57     34.94 o
   2  10   5       22.44       20.00      8.22 o
   3  10   5     1177.19     1037.01     49.46 o
   4  10   5       58.08       44.05     15.22 o
   5  10   5      865.65      802.28     36.63 o
   6  10   5      181.40      163.02     22.37 o
   7  10   5      442.35      440.74     32.71 o
  -9  11   5        8.97      -22.03     23.23 o
  -8  11   5      141.00      171.06     25.94 o
  -7  11   5       27.37       13.67     18.07 o
  -6  11   5      320.69      306.21     26.43 o
  -5  11   5       38.38       30.61     10.68 o
  -4  11   5      408.97      424.77     13.74 o
  -3  11   5      655.40      655.34     25.45 o
  -2  11   5      950.64      956.09     26.17 o
  -1  11   5       68.74       67.05      7.52 o
   0  11   5        3.51        1.94      6.66 o
   1  11   5     2681.86     2449.97    121.40 o
   2  11   5      853.34      782.78     31.69 o
   3  11   5      486.83      456.96     21.30 o
   4  11   5     3141.11     2824.78     71.49 o
   5  11   5        0.25       -0.98     12.76 o
   6  11   5       23.41       15.08     15.36 o
  -8  12   5      127.47      102.99     23.80 o
  -7  12   5        8.75       -7.38     17.27 o
  -6  12   5      148.61      116.10     21.96 o
  -5  12   5       13.49       -0.73     10.00 o
  -4  12   5        0.02       -3.48      8.64 o
  -3  12   5     2920.12     2922.02    117.92 o
  -2  12   5      627.18      677.20     39.43 o
  -1  12   5     1256.39     1273.05     73.59 o
   0  12   5       74.34       72.55      9.63 o
   1  12   5      181.33      176.32     12.58 o
   2  12   5       93.64       62.43     10.14 o
   3  12   5        3.10       -8.56      8.56 o
   4  12   5      154.25      159.29     20.41 o
   5  12   5      176.58      156.00     21.70 o
   6  12   5       95.21       88.75     19.88 o
  -8  13   5       79.02      113.15     25.00 o
  -7  13   5       23.45       18.93     19.02 o
  -6  13   5       22.19       12.02     16.66 o
  -5  13   5     1012.55      914.51     40.54 o
  -4  13   5      611.19      621.86     22.44 o
  -3  13   5      124.32      127.20     12.52 o
  -2  13   5      476.67      498.22     22.09 o
  -1  13   5      284.24      275.84     14.42 o
   0  13   5       11.75        9.36      7.50 o
   1  13   5      298.85      274.11     14.90 o
   2  13   5        2.78        6.09      9.13 o
   3  13   5       18.80       17.46     11.03 o
   4  13   5     1071.18      973.98     39.76 o
   5  13   5        4.21        5.58     14.05 o
   6  13   5       75.36       71.36     21.41 o
  -8  14   5      119.20      147.49     26.77 o
  -7  14   5      998.59     1066.82     45.45 o
  -6  14   5       12.45       -8.46     16.31 o
  -5  14   5      226.49      254.36     25.24 o
  -4  14   5       16.65       10.08     17.47 o
  -3  14   5      379.46      396.99     13.52 o
  -2  14   5      211.65      318.93     58.69 o
  -1  14   5      659.82      635.89     50.23 o
   0  14   5        4.53       -5.31      7.35 o
   1  14   5       16.07        8.68      8.54 o
   2  14   5      334.23      300.89     23.71 o
   3  14   5      449.47      473.21     29.59 o
   4  14   5      197.66      174.24     22.19 o
   5  14   5      534.73      504.07     33.24 o
   6  14   5      151.33      117.53     23.45 o
  -7  15   5       46.71       22.92     36.54 o
  -6  15   5       11.53       15.56     17.52 o
  -5  15   5      175.96      185.99     23.67 o
  -4  15   5      541.08      553.22     31.98 o
  -3  15   5      644.57      671.06     27.09 o
  -2  15   5     1821.26     1945.20     58.53 o
  -1  15   5      139.94      138.91     17.36 o
   0  15   5      657.54      695.50     31.76 o
   1  15   5      478.07      485.02     32.79 o
   2  15   5       82.45       65.63     15.63 o
   3  15   5      167.41      146.30     20.07 o
   4  15   5       97.26      128.90     20.56 o
   5  15   5       78.89       65.79     19.71 o
  -7  16   5       13.27        8.23     20.01 o
  -6  16   5      192.98      225.53     31.33 o
  -5  16   5       24.18       28.91     17.44 o
  -4  16   5       60.35       66.21     18.54 o
  -3  16   5     1388.13     1278.90     64.13 o
  -2  16   5      296.29      316.68     20.92 o
  -1  16   5     1730.63     1842.55     93.64 o
   0  16   5      310.51      365.35     28.77 o
   1  16   5      296.35      361.15     25.90 o
   2  16   5      871.39      843.66     36.58 o
   3  16   5      227.43      198.78     23.73 o
   4  16   5        5.44        0.01     14.32 o
   5  16   5      161.50      215.69     26.87 o
  -7  17   5      346.04      385.10     34.34 o
  -6  17   5      393.73      446.81     34.82 o
  -5  17   5        0.87      -15.53     15.53 o
  -4  17   5       26.94      110.51     31.58 o
  -3  17   5      263.65      216.92     36.34 o
  -2  17   5       11.03        3.89     11.05 o
  -1  17   5      125.27      128.71     15.92 o
   0  17   5      461.99      469.34     36.93 o
   1  17   5      383.09      331.12     26.21 o
   2  17   5       52.15       59.39     16.55 o
   3  17   5        6.60        7.63     13.97 o
   4  17   5      733.10      720.31     38.70 o
  -6  18   5      275.04      300.35     30.68 o
  -5  18   5      143.56      110.23     34.12 o
  -4  18   5        1.50      -17.64     23.54 o
  -3  18   5       75.32       57.89     28.14 o
  -2  18   5       57.29       65.12     15.24 o
  -1  18   5      171.46      187.03     22.21 o
   0  18   5       13.11      -11.00     19.53 o
   1  18   5      223.92      294.96     28.50 o
   2  18   5       73.97       97.28     19.57 o
   3  18   5     1250.60     1237.22     47.07 o
   4  18   5        3.08        3.99     15.60 o
  -5  19   5        9.87      -19.21     25.65 o
  -4  19   5        5.40       -1.21     26.35 o
  -3  19   5      167.75      137.44     33.88 o
  -2  19   5      360.75      351.82     42.67 o
  -1  19   5       30.90       34.53     30.62 o
   0  19   5      961.02      993.75     83.52 o
   1  19   5       19.23        3.08     14.34 o
   2  19   5      496.26      515.90     44.58 o
   3  19   5      154.25      143.10     22.51 o
  -5  20   5      279.78      303.26     45.12 o
  -4  20   5        9.82      -25.57     25.57 o
  -3  20   5      245.41      199.31     37.47 o
  -2  20   5        9.72      -16.79     24.79 o
  -1  20   5       27.51       -1.39     28.18 o
   0  20   5      165.42      170.97     31.31 o
   1  20   5      316.49      351.98     41.77 o
   2  20   5       26.60       45.49     18.18 o
  -4  21   5      288.70      262.51     43.52 o
  -3  21   5       19.82      -13.70     27.29 o
  -2  21   5       43.23       33.77     27.99 o
  -1  21   5        7.64      -17.78     23.36 o
   0  21   5      110.30      145.83     32.05 o
   1  21   5        0.02      -10.42     20.18 o
  -2  22   5      215.07      148.14     37.55 o
 -10   0   6      997.18     1180.69     72.29 o
  -8   0   6       99.64      110.16     32.91 o
  -6   0   6        2.73       14.65     17.79 o
  -4   0   6      696.54      627.14     32.50 o
  -2   0   6     4012.34     3810.02     99.42 o
   0   0   6     3278.53     3405.83    101.53 o
   2   0   6     4580.40     4828.80    106.48 o
   4   0   6       60.91       68.70     11.35 o
   6   0   6        8.41        7.14     17.29 o
 -10   1   6       74.80       87.54     26.61 o
  -9   1   6       64.43       82.56     24.47 o
  -8   1   6      666.65      582.90     36.43 o
  -7   1   6      101.28      148.91     19.05 o
  -6   1   6      525.36      528.32     35.49 o
  -5   1   6     6695.32     6392.86     51.89 o
  -4   1   6       31.83       48.18      7.81 o
  -3   1   6     2440.37     2255.78     42.11 o
  -2   1   6     1659.26     1798.39     43.88 o
  -1   1   6      491.90      623.05     13.24 o
   0   1   6      240.50      268.36     10.11 o
   1   1   6     1465.83     1507.59     22.31 o
   2   1   6      313.13      379.07     11.48 o
   3   1   6     1433.15     1473.09     37.46 o
   4   1   6       48.13       69.86      8.73 o
   5   1   6      231.71      266.90     15.80 o
   6   1   6      157.78      147.73     19.22 o
   7   1   6      100.64       98.80     27.79 o
 -10   2   6        9.61      -20.89     20.89 o
  -9   2   6        2.38      -11.75     19.68 o
  -8   2   6        8.79       -1.22     19.08 o
  -7   2   6        8.67        9.77     14.32 o
  -6   2   6     3478.08     3409.18     69.32 o
  -5   2   6      144.90      153.65     14.59 o
  -4   2   6     2525.25     2374.40     31.28 o
  -3   2   6      169.55      189.05     13.08 o
  -2   2   6     2255.90     2192.54     53.17 o
  -1   2   6     1653.16     1778.13     60.10 o
   0   2   6       35.65       67.97      6.05 o
   1   2   6      116.04      145.78      7.65 o
   2   2   6     3439.21     3515.27     55.97 o
   3   2   6      530.84      555.88     14.86 o
   4   2   6     2505.00     2629.09     37.16 o
   5   2   6      530.67      558.69     19.90 o
   6   2   6      735.19      742.52     48.52 o
   7   2   6       47.27       33.61     23.07 o
 -10   3   6        0.88      -20.83     20.83 o
  -9   3   6      934.35     1021.86     45.97 o
  -8   3   6        0.99      -13.93     13.93 o
  -7   3   6      950.77      932.60     31.77 o
  -6   3   6      865.48      831.64     25.15 o
  -5   3   6       15.59        8.75      7.76 o
  -4   3   6        1.77       -3.66      6.61 o
  -3   3   6       23.82       42.20      6.73 o
  -2   3   6     1716.91     1793.24     34.62 o
  -1   3   6      783.28      724.72     19.60 o
   0   3   6       10.72       11.94      4.66 o
   1   3   6     2131.91     2058.83     55.25 o
   2   3   6       15.20       10.66      5.34 o
   3   3   6       99.91       88.53      7.74 o
   4   3   6     1767.94     1862.59     27.17 o
   5   3   6      233.08      272.30     15.76 o
   6   3   6       44.38       26.74     20.53 o
   7   3   6       74.53       82.95     27.36 o
 -10   4   6      792.09      786.74     45.31 o
  -9   4   6      234.19      268.18     30.23 o
  -8   4   6      305.41      262.64     22.78 o
  -7   4   6      218.60      221.49     20.50 o
  -6   4   6      158.81      159.04     15.44 o
  -5   4   6        0.10        9.57     10.28 o
  -4   4   6        2.75        0.69      7.63 o
  -3   4   6     2381.99     2363.34     39.90 o
  -2   4   6     2629.12     2495.84     53.43 o
  -1   4   6       32.74       38.81      5.15 o
   0   4   6     4386.96     4473.03    110.17 o
   1   4   6        3.84       -1.55      4.69 o
   2   4   6     2401.32     2358.16     66.16 o
   3   4   6      578.44      620.00     16.38 o
   4   4   6      164.21      199.51     11.94 o
   5   4   6      187.40      187.23     16.68 o
   6   4   6      115.95      128.89     15.95 o
   7   4   6       41.46       46.72     24.63 o
 -10   5   6        2.85      -21.07     21.07 o
  -9   5   6      325.92      368.25     33.54 o
  -8   5   6       36.14       17.48     16.42 o
  -7   5   6      513.26      492.11     26.98 o
  -6   5   6      452.96      401.05     20.76 o
  -5   5   6     1106.05     1011.90     27.53 o
  -4   5   6        5.02        2.19      6.72 o
  -3   5   6     1468.29     1431.16     46.51 o
  -2   5   6      205.78      235.89     13.21 o
  -1   5   6     1349.91     1360.60     36.31 o
   0   5   6     1994.47     2114.38     48.80 o
   1   5   6        3.73        2.50      4.82 o
   2   5   6      239.67      265.96     12.66 o
   3   5   6      181.59      209.15     11.15 o
   4   5   6      657.10      646.75     24.46 o
   5   5   6      973.91      986.47     30.36 o
   6   5   6      106.37      113.35     15.47 o
   7   5   6     2125.07     1735.18     77.37 o
  -9   6   6      475.74      467.54     46.80 o
  -8   6   6       59.16       74.36     17.52 o
  -7   6   6     1013.78     1025.04     33.57 o
  -6   6   6      273.94      208.21     20.01 o
  -5   6   6      342.57      341.49     17.70 o
  -4   6   6     1167.23     1167.18     24.94 o
  -3   6   6        2.44       -0.89      5.62 o
  -2   6   6     1793.62     1621.34     93.51 o
  -1   6   6       75.45       85.56      6.21 o
   0   6   6     1097.07     1082.42     28.07 o
   1   6   6     1426.48     1367.17     33.41 o
   2   6   6      643.29      659.00     28.80 o
   3   6   6      171.27      156.18     10.32 o
   4   6   6     1187.62     1077.12     34.94 o
   5   6   6       32.76       30.08     12.87 o
   6   6   6      882.36      821.33     46.42 o
   7   6   6      107.19       76.86     28.03 o
  -9   7   6      878.21      909.72    116.71 o
  -8   7   6       65.44       40.77     17.15 o
  -7   7   6      212.28      211.20     20.83 o
  -6   7   6       44.93       52.31     15.31 o
  -5   7   6      183.45      196.90     11.35 o
  -4   7   6        9.37       14.42      8.10 o
  -3   7   6     1746.70     1672.21     50.69 o
  -2   7   6       75.68       80.99      7.01 o
  -1   7   6     2664.55     2659.44     59.74 o
   0   7   6      352.52      326.45     14.62 o
   1   7   6      294.14      299.82     10.72 o
   2   7   6      282.94      260.42     11.89 o
   3   7   6       62.58       60.32      8.55 o
   4   7   6      245.46      235.48     17.71 o
   5   7   6      377.30      358.39     21.80 o
   6   7   6       23.36       30.97     12.62 o
   7   7   6        2.45      -12.18     22.02 o
  -9   8   6      388.02      447.40     36.19 o
  -8   8   6       53.11       49.59     17.76 o
  -7   8   6       70.08       36.54     15.96 o
  -6   8   6      167.79      183.42     19.05 o
  -5   8   6       55.86       73.16     10.42 o
  -4   8   6     1692.50     1697.79     54.54 o
  -3   8   6      354.82      356.93     11.50 o
  -2   8   6     3409.37     3414.09    100.95 o
  -1   8   6       54.87       49.63      5.83 o
   0   8   6     1719.08     1720.20     49.09 o
   1   8   6     3047.98     2946.21    135.62 o
   2   8   6       44.10       35.53      7.44 o
   3   8   6      161.39      136.50     10.44 o
   4   8   6     1267.21     1241.10     39.31 o
   5   8   6      355.25      315.22     21.30 o
   6   8   6      418.64      373.36     23.72 o
  -9   9   6       96.41       91.73     24.71 o
  -8   9   6      126.67      125.16     24.73 o
  -7   9   6     1431.43     1352.02     37.98 o
  -6   9   6      149.60      127.02     18.22 o
  -5   9   6     1019.44     1030.07     34.33 o
  -4   9   6       92.73      222.50     81.94 o
  -3   9   6     1069.03     1088.24     33.75 o
  -2   9   6      240.39      238.84     15.20 o
  -1   9   6      447.10      445.79     12.06 o
   0   9   6      329.63      304.28      9.84 o
   1   9   6      664.45      721.79     21.17 o
   2   9   6      244.86      216.80     11.52 o
   3   9   6      584.70      582.04     20.74 o
   4   9   6      148.76      151.66     16.19 o
   5   9   6      776.00      706.57     42.68 o
   6   9   6       12.43       19.63     12.68 o
  -9  10   6        1.37      -18.91     18.91 o
  -8  10   6      546.74      576.32     37.98 o
  -7  10   6      157.36      137.01     19.81 o
  -6  10   6      356.24      330.72     23.85 o
  -5  10   6       67.14       67.06     12.12 o
  -4  10   6      225.24      253.50     13.32 o
  -3  10   6      246.89      231.54     11.53 o
  -2  10   6      407.96      416.89     14.23 o
  -1  10   6      109.22      116.52      7.98 o
   0  10   6     1855.97     1745.10     47.49 o
   1  10   6      302.54      253.97     13.91 o
   2  10   6     1676.55     1528.38     70.79 o
   3  10   6      109.99       98.70     14.07 o
   4  10   6      286.09      294.87     25.16 o
   5  10   6       10.80       12.89     12.03 o
   6  10   6      129.45      116.98     19.59 o
  -9  11   6      335.55      406.32     35.68 o
  -8  11   6      360.81      391.02     33.95 o
  -7  11   6      714.52      698.47     38.52 o
  -6  11   6      349.37      352.46     24.31 o
  -5  11   6      356.79      346.20     31.83 o
  -4  11   6       31.48       21.62      8.31 o
  -3  11   6       34.29       26.17      8.76 o
  -2  11   6       46.15       44.59      7.81 o
  -1  11   6       15.22       13.18      7.17 o
   0  11   6      220.78      217.49     12.34 o
   1  11   6     1310.40     1241.29     28.70 o
   2  11   6       12.87        9.24      8.97 o
   3  11   6      844.02      817.11     35.27 o
   4  11   6      148.04      139.09     19.95 o
   5  11   6       26.66       15.14     15.10 o
   6  11   6       38.12       48.81     15.23 o
  -8  12   6      211.50      228.52     29.37 o
  -7  12   6        0.63      -12.56     17.65 o
  -6  12   6      957.65      961.02     41.31 o
  -5  12   6       19.75       25.60     14.02 o
  -4  12   6      340.91      367.71     20.51 o
  -3  12   6      441.88      426.30     21.80 o
  -2  12   6      168.17      170.11     10.45 o
  -1  12   6        0.10       -0.97      6.58 o
   0  12   6     1589.13     1572.45     32.17 o
   1  12   6      472.70      425.84     24.19 o
   2  12   6       35.74       32.30     10.98 o
   3  12   6      132.70      128.20     18.96 o
   4  12   6      194.61      228.65     23.76 o
   5  12   6      110.17      104.39     20.32 o
   6  12   6      857.50      734.94     40.37 o
  -8  13   6      167.98      125.61     26.19 o
  -7  13   6      209.76      241.81     28.94 o
  -6  13   6       47.18       43.63     19.58 o
  -5  13   6      244.04      220.89     21.98 o
  -4  13   6        1.12        0.73      8.66 o
  -3  13   6      126.15      134.93      9.96 o
  -2  13   6      485.26      503.05     30.85 o
  -1  13   6      220.25      204.97     12.36 o
   0  13   6      490.59      593.56     46.98 o
   1  13   6      278.53      266.90     18.78 o
   2  13   6        0.19       -6.50      9.18 o
   3  13   6      397.59      387.77     27.95 o
   4  13   6       52.40       59.64     17.20 o
   5  13   6       10.94        7.97     15.94 o
  -8  14   6      170.85      194.32     29.72 o
  -7  14   6      179.59      163.73     26.49 o
  -6  14   6        1.61      -11.82     17.08 o
  -5  14   6       18.45       -8.49     16.70 o
  -4  14   6      104.74      118.78     27.90 o
  -3  14   6        6.35        5.06      7.26 o
  -2  14   6      269.60      264.24     13.75 o
  -1  14   6       64.27       54.11      9.21 o
   0  14   6     3592.00     3461.75    152.15 o
   1  14   6      282.65      282.26     16.76 o
   2  14   6      444.66      454.15     28.79 o
   3  14   6      102.22       83.00     18.26 o
   4  14   6      110.55      147.03     22.48 o
   5  14   6       23.19       27.70     17.22 o
  -7  15   6      176.18      209.46     31.36 o
  -6  15   6       69.87       76.41     22.16 o
  -5  15   6      688.20      768.34     73.76 o
  -4  15   6       80.49       63.32     19.35 o
  -3  15   6      739.66      818.92     48.93 o
  -2  15   6        0.42       -9.30      9.30 o
  -1  15   6      713.26      747.29     31.16 o
   0  15   6      191.92      165.23     28.55 o
   1  15   6      122.72      140.68     16.70 o
   2  15   6        1.90       -6.16     12.00 o
   3  15   6        7.94       16.74     14.33 o
   4  15   6       60.51       48.52     18.14 o
  -7  16   6       25.21      -15.57     19.06 o
  -6  16   6       76.08       75.08     23.31 o
  -5  16   6       33.67       41.63     19.70 o
  -4  16   6     1153.08     1072.21     63.94 o
  -3  16   6      183.83      185.68     22.04 o
  -2  16   6      527.54      600.54     45.39 o
  -1  16   6        0.13       -9.28      9.28 o
   0  16   6       52.94       77.61     15.04 o
   1  16   6      142.36      129.15     20.25 o
   2  16   6       39.86       49.00     17.06 o
   3  16   6      505.40      507.81     33.04 o
   4  16   6      160.27      165.45     24.33 o
  -6  17   6       15.71        4.85     19.18 o
  -5  17   6        1.68      -24.75     24.75 o
  -4  17   6      173.12      160.20     36.46 o
  -3  17   6       12.03      -13.43     26.19 o
  -2  17   6      524.23      555.38     40.92 o
  -1  17   6      498.07      515.08     21.96 o
   0  17   6       24.55        5.76     23.55 o
   1  17   6      881.32     1005.04     41.03 o
   2  17   6      296.19      333.59     28.61 o
   3  17   6        6.32        4.47     25.20 o
   4  17   6       24.82       41.42     27.21 o
  -6  18   6      146.77      147.36     39.15 o
  -5  18   6       77.32       78.85     33.84 o
  -4  18   6       40.81        6.09     28.77 o
  -3  18   6      170.45      119.88     34.43 o
  -2  18   6      215.35      261.58     20.29 o
  -1  18   6      609.78      581.75     31.47 o
   0  18   6      413.40      455.08     38.25 o
   1  18   6      181.80      233.19     28.85 o
   2  18   6      283.02      368.12     47.64 o
   3  18   6      213.52      212.03     50.16 o
  -5  19   6      748.36      794.79     62.92 o
  -4  19   6       76.09       60.35     33.06 o
  -3  19   6       68.29       73.85     31.93 o
  -2  19   6       53.42       65.03     30.31 o
  -1  19   6       33.35       34.69     14.02 o
   0  19   6       23.46        4.63     15.26 o
   1  19   6       33.79       34.35     17.55 o
   2  19   6      263.78      249.04     26.98 o
  -4  20   6       25.41       -2.26     29.71 o
  -3  20   6      995.09      965.22     65.66 o
  -2  20   6      476.73      468.89     51.37 o
  -1  20   6        7.19      -16.95     17.37 o
   0  20   6       58.22       78.15     27.21 o
   1  20   6        0.34       12.68     16.67 o
  -2  21   6       28.63      -13.08     28.50 o
  -1  21   6      704.16      737.16     32.10 o
   0  21   6       13.99       21.47     23.93 o
  -9   0   7        1.27      -30.41     30.64 o
  -7   0   7      485.69      465.82     33.82 o
  -5   0   7        4.58        2.39     11.02 o
  -3   0   7     1642.67     1571.66     48.87 o
  -1   0   7      727.23      738.48     22.79 o
   1   0   7     1147.62     1226.52     28.15 o
   3   0   7      902.38      947.42     33.19 o
   5   0   7      324.24      403.93     38.45 o
 -10   1   7       29.28      -23.78     23.78 o
  -9   1   7       83.06       53.41     24.29 o
  -8   1   7      194.84      185.70     27.68 o
  -7   1   7      539.80      500.94     24.16 o
  -6   1   7      937.62      927.61     23.86 o
  -5   1   7      826.41      755.22     19.00 o
  -4   1   7      439.15      482.96     17.07 o
  -3   1   7      595.97      647.65     20.21 o
  -2   1   7      350.49      335.11     13.86 o
  -1   1   7      933.45      933.85     17.27 o
   0   1   7       82.35       72.58      7.42 o
   1   1   7      301.72      349.51     12.76 o
   2   1   7     2476.10     2620.14     39.97 o
   3   1   7      329.34      394.10     15.73 o
   4   1   7      800.35      864.01     21.39 o
   5   1   7      123.65      147.62     13.78 o
   6   1   7        5.45       26.82     21.27 o
 -10   2   7       69.23       54.09     26.29 o
  -9   2   7      436.37      429.29     37.21 o
  -8   2   7       38.61       26.79     21.64 o
  -7   2   7      326.46      369.92     25.77 o
  -6   2   7      152.59      169.66     13.98 o
  -5   2   7      170.29      197.00     14.34 o
  -4   2   7      594.82      596.38     22.86 o
  -3   2   7       63.17       69.69      8.08 o
  -2   2   7       10.32       10.48      5.96 o
  -1   2   7      255.12      258.00     10.96 o
   0   2   7       28.99       65.85      7.88 o
   1   2   7      678.84      684.41     23.79 o
   2   2   7      956.15     1017.86     22.43 o
   3   2   7     1184.51     1241.12     23.50 o
   4   2   7      472.55      534.90     17.89 o
   5   2   7     2744.50     2720.28     42.24 o
   6   2   7      425.78      344.87     39.74 o
 -10   3   7      369.56      442.25     39.11 o
  -9   3   7       79.77       69.07     38.35 o
  -8   3   7       32.04      -11.98     16.77 o
  -7   3   7        5.34        2.47     15.28 o
  -6   3   7     1291.38     1249.38     25.96 o
  -5   3   7       25.39       24.12      8.59 o
  -4   3   7     1297.03     1249.26     28.92 o
  -3   3   7      153.00      178.31     10.28 o
  -2   3   7     3502.48     3291.53     57.24 o
  -1   3   7       79.77       93.27      9.40 o
   0   3   7      333.71      313.68     12.70 o
   1   3   7     1887.85     1960.36     42.80 o
   2   3   7       74.80       85.72      7.71 o
   3   3   7       22.34       29.26      7.85 o
   4   3   7      385.07      404.45     16.52 o
   5   3   7       38.57       61.17     13.37 o
   6   3   7      298.37      292.96     38.22 o
  -9   4   7      515.13      638.83     41.66 o
  -8   4   7       44.14       22.61     17.30 o
  -7   4   7       60.29       68.00     17.60 o
  -6   4   7      215.55      204.46     14.49 o
  -5   4   7       13.74        9.64     11.20 o
  -4   4   7     2481.43     2375.84     44.19 o
  -3   4   7     1832.33     1819.09     50.67 o
  -2   4   7      375.04      370.56     17.65 o
  -1   4   7     1695.27     1642.35     50.19 o
   0   4   7     1000.12     1042.33     22.33 o
   1   4   7       83.83       93.32      7.72 o
   2   4   7       34.11       34.77      7.86 o
   3   4   7        4.21        1.29      6.99 o
   4   4   7      545.15      545.75     24.17 o
   5   4   7      274.74      321.57     21.21 o
   6   4   7        0.37        1.76     20.53 o
  -9   5   7       89.73       56.77     25.00 o
  -8   5   7     1384.83     1369.11     40.09 o
  -7   5   7        0.01      -14.22     14.22 o
  -6   5   7       23.19       39.02     14.94 o
  -5   5   7      409.68      389.84     16.36 o
  -4   5   7      134.78      146.94     10.62 o
  -3   5   7      529.23      500.64     18.79 o
  -2   5   7      987.91     1045.34     79.72 o
  -1   5   7      289.05      285.25     11.01 o
   0   5   7      639.39      629.71     23.16 o
   1   5   7       50.37       41.22     12.73 o
   2   5   7      193.57      202.64     10.11 o
   3   5   7       31.80       29.59      8.45 o
   4   5   7      678.20      687.58     26.56 o
   5   5   7        7.25        9.54     11.33 o
   6   5   7       77.94       74.21     18.92 o
  -9   6   7       13.46      -20.23     22.10 o
  -8   6   7       18.06      -16.03     16.03 o
  -7   6   7       25.77      -15.22     15.22 o
  -6   6   7     1135.35      993.99     36.31 o
  -5   6   7     1387.15     1363.96     23.83 o
  -4   6   7      114.56      117.95      9.79 o
  -3   6   7     1644.95     1575.16     42.49 o
  -2   6   7     1099.82     1154.67     30.66 o
  -1   6   7      113.95      114.73      8.21 o
   0   6   7     1208.24     1177.04     29.83 o
   1   6   7      524.33      505.13     22.56 o
   2   6   7       84.43       80.11      7.92 o
   3   6   7     1108.16     1103.85     28.05 o
   4   6   7       69.84       69.23     13.42 o
   5   6   7      547.49      529.73     25.86 o
   6   6   7      383.54      365.64     24.26 o
  -9   7   7       50.61       11.34     18.78 o
  -8   7   7        5.75      -11.12     16.10 o
  -7   7   7      192.52      214.89     25.81 o
  -6   7   7      974.01     1046.68     46.45 o
  -5   7   7      561.61      528.37     27.82 o
  -4   7   7     2648.48     2509.89     48.47 o
  -3   7   7        0.00        0.03      7.53 o
  -2   7   7     4360.42     4266.64    139.46 o
  -1   7   7        1.82        4.19      6.51 o
   0   7   7      402.43      377.91     12.31 o
   1   7   7      102.42      103.72      8.26 o
   2   7   7       19.18       20.87      8.10 o
   3   7   7      404.82      394.81     19.05 o
   4   7   7      139.30      176.18     17.25 o
   5   7   7      122.75      100.13     15.92 o
   6   7   7      860.65      833.66     48.33 o
  -9   8   7        7.32       -5.01     18.05 o
  -8   8   7       49.21       11.28     17.71 o
  -7   8   7      256.35      266.31     23.16 o
  -6   8   7      112.37       77.16     17.95 o
  -5   8   7      740.70      742.85     51.37 o
  -4   8   7        8.65       16.63      8.59 o
  -3   8   7      198.09      187.35     12.60 o
  -2   8   7      716.13      753.62     19.04 o
  -1   8   7      374.13      391.55     15.20 o
   0   8   7      207.01      240.59     11.74 o
   1   8   7     3936.86     3724.84    115.27 o
   2   8   7        6.15        0.42      7.57 o
   3   8   7     2501.93     2334.89     45.18 o
   4   8   7      509.11      434.74     23.84 o
   5   8   7      641.32      614.86     43.13 o
   6   8   7       21.51       19.07     16.17 o
  -9   9   7       20.33      -21.11     21.11 o
  -8   9   7     1134.21     1083.68     59.41 o
  -7   9   7       20.19       -4.32     15.85 o
  -6   9   7     1247.38     1167.35     35.47 o
  -5   9   7      514.88      530.32     29.10 o
  -4   9   7      380.27      379.06     16.33 o
  -3   9   7        4.77        5.27      7.26 o
  -2   9   7      156.78      151.23     12.48 o
  -1   9   7        1.20       -5.52      5.52 o
   0   9   7     3325.07     3194.87    120.69 o
   1   9   7      565.69      564.42     18.64 o
   2   9   7     2059.25     1849.90     61.83 o
   3   9   7        8.68       50.41     17.67 o
   4   9   7      927.83      844.73     31.06 o
   5   9   7       13.34        9.48     12.71 o
   6   9   7       16.58       31.74     14.75 o
  -8  10   7        2.56      -18.76     18.76 o
  -7  10   7      262.26      254.35     23.66 o
  -6  10   7       76.69       64.27     17.23 o
  -5  10   7     1521.86     1383.41     57.66 o
  -4  10   7       89.25      103.21     12.86 o
  -3  10   7     1339.79     1437.93     78.06 o
  -2  10   7        0.99       10.70      6.58 o
  -1  10   7     1131.61     1099.39     53.21 o
   0  10   7      990.59      967.29     38.81 o
   1  10   7      432.65      438.47     22.82 o
   2  10   7       55.87       51.98     11.53 o
   3  10   7      249.26      243.65     19.29 o
   4  10   7      117.41      110.39     16.04 o
   5  10   7       81.13       92.51     16.95 o
  -8  11   7      391.54      449.45     37.52 o
  -7  11   7       49.51        7.30     16.87 o
  -6  11   7      414.08      438.46     27.13 o
  -5  11   7      288.77      284.42     25.02 o
  -4  11   7     1671.43     1636.74     63.95 o
  -3  11   7      102.86       92.71      9.61 o
  -2  11   7      930.53      929.28     58.06 o
  -1  11   7      493.62      467.92     25.53 o
   0  11   7      299.57      292.24     14.88 o
   1  11   7     1582.61     1432.72     66.60 o
   2  11   7      190.53      180.43     17.13 o
   3  11   7      195.01      179.57     18.00 o
   4  11   7      134.69      121.44     16.98 o
   5  11   7      375.06      296.86     23.29 o
  -8  12   7       12.77      -21.61     21.61 o
  -7  12   7      722.79      705.61     41.12 o
  -6  12   7      248.90      237.12     22.08 o
  -5  12   7       93.81       64.66     17.46 o
  -4  12   7      202.18      232.51     16.17 o
  -3  12   7      454.95      435.52     27.06 o
  -2  12   7      484.83      502.73     26.60 o
  -1  12   7      532.28      536.47     29.30 o
   0  12   7        1.97        8.18      8.12 o
   1  12   7     3110.85     2880.97    138.67 o
   2  12   7       34.30       31.51     11.97 o
   3  12   7     1183.13     1134.46     35.51 o
   4  12   7      499.19      439.13     25.88 o
   5  12   7       37.43       36.48     15.12 o
  -8  13   7      642.14      766.63     63.61 o
  -7  13   7       57.77       42.14     22.93 o
  -6  13   7      408.68      438.07     43.04 o
  -5  13   7       36.53       34.59     15.13 o
  -4  13   7      970.42     1041.58     67.39 o
  -3  13   7      299.51      275.90     20.80 o
  -2  13   7      511.85      494.84     24.04 o
  -1  13   7      303.36      302.35     15.28 o
   0  13   7     1115.41     1068.31     54.27 o
   1  13   7       31.30       21.34     16.43 o
   2  13   7      143.10      151.23     17.06 o
   3  13   7       47.42       39.67     13.21 o
   4  13   7      183.03      205.59     20.78 o
  -7  14   7       11.34       -4.61     21.33 o
  -6  14   7        0.13       -8.80     19.12 o
  -5  14   7      702.31      743.81     39.07 o
  -4  14   7       54.33       71.61     15.79 o
  -3  14   7     1818.10     1903.48     78.26 o
  -2  14   7       48.47       49.53     12.07 o
  -1  14   7     1163.89     1176.69     51.15 o
   0  14   7      106.71      105.38     13.87 o
   1  14   7       15.68      -12.30     15.23 o
   2  14   7       84.26       96.84     16.76 o
   3  14   7       70.52       73.16     15.67 o
   4  14   7       29.73       26.04     14.06 o
  -7  15   7        0.18      -11.68     20.37 o
  -6  15   7      133.87      144.95     26.74 o
  -5  15   7      241.33      198.58     26.87 o
  -4  15   7      581.69      631.00     97.86 o
  -3  15   7      566.62      567.07     31.57 o
  -2  15   7       92.08       77.79     24.48 o
  -1  15   7      356.40      354.98     31.96 o
   0  15   7      271.91      298.45     21.66 o
   1  15   7      230.67      241.29     20.10 o
   2  15   7      597.99      589.24     28.59 o
   3  15   7        4.11       10.38     12.95 o
   4  15   7      448.48      458.19     28.25 o
  -6  16   7       61.05       65.11     24.04 o
  -5  16   7        6.59       -9.72     29.08 o
  -4  16   7      506.65      455.07     50.90 o
  -3  16   7       78.66       91.71     13.03 o
  -2  16   7       25.65       19.06     18.11 o
  -1  16   7      273.68      293.77     22.70 o
   0  16   7      215.17      198.30     17.04 o
   1  16   7      687.70      710.46     36.08 o
   2  16   7      116.46      115.93     17.60 o
   3  16   7     1173.02     1074.01     43.21 o
  -6  17   7      180.70      177.02     42.94 o
  -5  17   7      247.92      279.80     44.50 o
  -4  17   7      482.62      403.35     49.38 o
  -3  17   7      480.87      448.86     51.33 o
  -2  17   7      794.35      865.26     50.83 o
  -1  17   7      109.74       98.91     14.74 o
   0  17   7      198.33      212.79     17.75 o
   1  17   7        9.90       15.68     13.10 o
   2  17   7       78.82       87.14     16.93 o
   3  17   7       31.09       57.83     19.52 o
  -5  18   7      237.15      252.79     45.63 o
  -4  18   7      118.72       44.97     33.88 o
  -3  18   7      285.64      236.36     43.13 o
  -2  18   7       54.89       30.39     16.92 o
  -1  18   7       47.27       55.74     13.81 o
   0  18   7       65.14       63.17     15.98 o
   1  18   7       47.79       55.42     17.58 o
   2  18   7       10.73       24.25     14.51 o
  -4  19   7        7.32      -19.05     30.92 o
  -3  19   7       27.73      -16.79     30.37 o
  -2  19   7        8.59       -4.85     28.91 o
  -1  19   7       24.28       12.16     24.79 o
   0  19   7      320.35      354.46     25.29 o
   1  19   7       18.23       17.73     14.36 o
  -2  20   7       65.63       19.05     33.45 o
  -1  20   7       84.63      104.63     18.57 o
  -8   0   8     1283.36     1292.95     71.67 o
  -6   0   8     1577.61     1523.01     47.55 o
  -4   0   8      226.84      255.27     17.86 o
  -2   0   8       42.52      102.72     19.84 o
   0   0   8       30.30       49.56     10.68 o
   2   0   8       65.16       60.39     15.12 o
   4   0   8     4488.87     4651.29     74.78 o
  -9   1   8        2.60      -22.38     22.38 o
  -8   1   8      274.08      299.28     32.49 o
  -7   1   8      373.78      397.03     23.21 o
  -6   1   8      134.09      123.94     16.48 o
  -5   1   8      246.91      261.78     14.26 o
  -4   1   8      820.01      783.29     18.93 o
  -3   1   8      565.85      553.75     16.22 o
  -2   1   8      256.37      281.48     15.56 o
  -1   1   8      254.53      231.22     11.58 o
   0   1   8      936.83      977.15     19.30 o
   1   1   8     1219.25     1240.77     29.70 o
   2   1   8       13.83       60.65     26.34 o
   3   1   8       16.49       25.40      9.62 o
   4   1   8      110.30      214.74     33.35 o
   5   1   8      284.55      325.95     27.75 o
   6   1   8       77.85       78.58     26.93 o
  -9   2   8        3.71      -22.45     22.45 o
  -8   2   8       44.00       29.19     18.65 o
  -7   2   8       22.18        0.92     14.25 o
  -6   2   8        6.92        2.01     13.18 o
  -5   2   8     1084.53     1053.13     24.43 o
  -4   2   8      122.23      137.51     10.72 o
  -3   2   8       25.18       30.64      7.69 o
  -2   2   8     2234.63     2220.06     43.00 o
  -1   2   8      155.47      161.39     12.03 o
   0   2   8     1293.25     1366.41     22.16 o
   1   2   8     1426.13     1445.09     37.89 o
   2   2   8      211.50      233.45     15.33 o
   3   2   8      441.81      454.78     17.90 o
   4   2   8      267.01      268.00     15.44 o
   5   2   8      165.33      183.60     24.69 o
   6   2   8      775.33      674.87     53.79 o
  -9   3   8       89.02       62.48     26.88 o
  -8   3   8       10.18       -6.79     17.10 o
  -7   3   8      334.75      343.12     25.41 o
  -6   3   8        0.81       12.27     14.96 o
  -5   3   8     1556.35     1521.76     31.61 o
  -4   3   8       86.83      100.11      9.82 o
  -3   3   8     1672.83     1681.08     47.79 o
  -2   3   8        0.06       -6.08      6.08 o
  -1   3   8      499.82      470.24     15.09 o
   0   3   8       43.04       44.56      7.79 o
   1   3   8      983.49     1054.88     32.08 o
   2   3   8     1363.11     1390.27     26.00 o
   3   3   8      263.62      265.47     15.03 o
   4   3   8       97.98       70.42     14.41 o
   5   3   8      487.84      509.17     26.69 o
   6   3   8      198.72      183.15     34.39 o
  -9   4   8      207.70      241.21     37.18 o
  -8   4   8      332.54      344.85     26.72 o
  -7   4   8       10.85       -4.56     16.54 o
  -6   4   8     1697.20     1655.51     34.53 o
  -5   4   8     1062.55     1093.54     31.65 o
  -4   4   8      377.76      359.77     14.63 o
  -3   4   8      178.03      171.64     10.98 o
  -2   4   8       14.07       15.30      6.69 o
  -1   4   8      122.27      147.97     10.09 o
   0   4   8      289.94      287.13     16.01 o
   1   4   8        8.40       21.01      7.32 o
   2   4   8      557.11      580.21     29.10 o
   3   4   8      247.31      391.06     56.88 o
   4   4   8      940.84      930.85     31.49 o
   5   4   8        3.53        6.83     12.76 o
  -9   5   8       58.62       15.63     25.34 o
  -8   5   8       63.19       35.14     19.07 o
  -7   5   8      298.55      257.00     24.44 o
  -6   5   8      160.04      149.47     16.60 o
  -5   5   8        8.87       12.86      9.43 o
  -4   5   8        5.00        5.27      8.41 o
  -3   5   8     1911.58     1942.79     50.17 o
  -2   5   8        8.38        9.62      7.04 o
  -1   5   8     3591.87     3574.53     96.00 o
   0   5   8      173.21      204.62     10.40 o
   1   5   8     1508.11     1494.76     23.88 o
   2   5   8      205.30      199.28     14.83 o
   3   5   8       11.17       15.44      9.94 o
   4   5   8      219.08      208.94     18.97 o
   5   5   8        1.99        2.36     11.97 o
  -9   6   8      453.51      431.08     38.33 o
  -8   6   8       92.35       90.92     20.65 o
  -7   6   8       31.84       34.09     18.66 o
  -6   6   8        8.04        5.84     13.63 o
  -5   6   8       12.06       21.33      9.58 o
  -4   6   8      415.39      452.70     22.74 o
  -3   6   8      561.97      525.18     19.34 o
  -2   6   8      848.24      894.15     20.79 o
  -1   6   8        4.85       -0.94      6.02 o
   0   6   8      475.15      457.35     16.87 o
   1   6   8      824.38      830.97     19.50 o
   2   6   8     1208.30     1179.50     36.34 o
   3   6   8      135.06      146.62     14.37 o
   4   6   8      222.53      225.77     19.65 o
   5   6   8      112.51      114.98     17.07 o
  -9   7   8      269.61      322.76     31.01 o
  -8   7   8       32.78        7.65     18.14 o
  -7   7   8      840.19      815.45     34.46 o
  -6   7   8      160.93      107.11     23.63 o
  -5   7   8      991.83     1060.08     49.08 o
  -4   7   8       88.24      108.42     11.38 o
  -3   7   8       61.06       78.78      9.12 o
  -2   7   8      202.30      216.96     11.62 o
  -1   7   8      664.60      655.96     21.01 o
   0   7   8       68.49       58.24     12.04 o
   1   7   8      924.61      863.10     34.64 o
   2   7   8       32.53       44.71     11.34 o
   3   7   8     1771.98     1706.92     40.91 o
   4   7   8       62.21       63.55     14.49 o
   5   7   8      597.40      574.30     28.78 o
  -9   8   8      205.77      204.83     26.12 o
  -8   8   8      103.14      104.43     21.69 o
  -7   8   8      133.14      120.30     29.57 o
  -6   8   8      256.94      362.79     40.84 o
  -5   8   8      530.61      553.03     44.83 o
  -4   8   8      700.24      688.26     42.63 o
  -3   8   8      133.35      113.80     14.70 o
  -2   8   8      159.67      154.35     11.03 o
  -1   8   8        0.92        2.17      8.30 o
   0   8   8      128.46      131.99     10.35 o
   1   8   8      364.43      353.12     16.15 o
   2   8   8     2240.55     2157.40     88.05 o
   3   8   8       62.48       50.12     13.77 o
   4   8   8      201.04      162.51     18.67 o
   5   8   8       12.77        9.06     13.21 o
  -8   9   8       12.27      -13.66     19.42 o
  -7   9   8       27.91        0.71     16.89 o
  -6   9   8      270.44      256.01     22.97 o
  -5   9   8      301.51      327.31     31.84 o
  -4   9   8      119.70      114.97     15.22 o
  -3   9   8     2050.31     2262.51    107.64 o
  -2   9   8       14.00       14.13      9.59 o
  -1   9   8     1166.55     1223.08     60.14 o
   0   9   8      213.26      201.28     22.59 o
   1   9   8      276.92      296.71     18.30 o
   2   9   8      236.54      251.01     17.44 o
   3   9   8      568.13      520.58     26.45 o
   4   9   8        2.84       -2.01     12.06 o
   5   9   8       15.74        7.66     13.80 o
  -8  10   8      522.74      560.06     34.13 o
  -7  10   8       72.65       54.01     19.15 o
  -6  10   8      351.63      369.84     26.29 o
  -5  10   8        1.55       10.97     18.24 o
  -4  10   8     1454.17     1446.61     70.17 o
  -3  10   8        0.96        2.02     10.89 o
  -2  10   8      393.43      382.22     20.42 o
  -1  10   8       36.82       27.54     11.08 o
   0  10   8       97.11       93.97     16.82 o
   1  10   8       19.18       20.60     10.60 o
   2  10   8      174.76      186.44     16.26 o
   3  10   8       14.15       25.48     13.24 o
   4  10   8      756.44      719.85     31.44 o
  -8  11   8      176.44      167.19     49.75 o
  -7  11   8      281.38      290.48     25.65 o
  -6  11   8       76.05       50.53     25.12 o
  -5  11   8     1423.52     1391.17     52.70 o
  -4  11   8       34.71       24.45     13.29 o
  -3  11   8     1023.63      933.15     39.10 o
  -2  11   8       74.56       72.22     12.55 o
  -1  11   8      919.53      907.93     57.19 o
   0  11   8       24.95        9.10     10.78 o
   1  11   8       45.52       19.01     11.30 o
   2  11   8        1.47       -4.23     10.90 o
   3  11   8     1088.60     1037.87     35.64 o
   4  11   8        2.16        2.87     13.43 o
  -7  12   8       90.66       68.61     25.41 o
  -6  12   8        4.97       26.91     16.87 o
  -5  12   8        1.09      -18.46     18.46 o
  -4  12   8      892.34      896.58     52.04 o
  -3  12   8       83.59       56.96     12.14 o
  -2  12   8      911.36      921.10     46.49 o
  -1  12   8        0.03       -4.70     10.32 o
   0  12   8      192.57      237.95     17.84 o
   1  12   8       69.99       57.87     13.32 o
   2  12   8      471.71      471.76     25.83 o
   3  12   8       24.72       24.74     15.52 o
   4  12   8      154.15      175.52     20.59 o
  -7  13   8      166.69      215.69     31.08 o
  -6  13   8       56.43       25.81     20.76 o
  -5  13   8      954.63      915.02     34.79 o
  -4  13   8      426.69      437.37     35.51 o
  -3  13   8      298.55      314.39     19.66 o
  -2  13   8      184.99      218.91     18.52 o
  -1  13   8      876.44      892.70     59.13 o
   0  13   8      446.67      433.90     26.61 o
   1  13   8      974.05      900.22     53.28 o
   2  13   8      105.48      134.13     17.64 o
   3  13   8      870.10      851.12     34.22 o
  -7  14   8       10.36      -20.70     20.70 o
  -6  14   8      285.66      294.85     32.17 o
  -5  14   8        3.70        2.14     15.46 o
  -4  14   8      185.44      196.30     25.73 o
  -3  14   8        6.00        4.41     12.64 o
  -2  14   8        3.38       -0.16     13.46 o
  -1  14   8       51.37       48.53     12.58 o
   0  14   8      741.40      705.16     45.21 o
   1  14   8        6.64        9.97     12.39 o
   2  14   8      489.25      475.75     31.55 o
   3  14   8       18.78       29.45     14.46 o
  -6  15   8       15.87      -20.81     20.81 o
  -5  15   8       52.88       57.93     35.05 o
  -4  15   8       21.87       28.15     19.73 o
  -3  15   8      305.97      353.89     20.04 o
  -2  15   8       65.15       59.49     13.13 o
  -1  15   8     1018.11     1023.78     67.59 o
   0  15   8       21.29       19.31     12.49 o
   1  15   8      534.03      521.16     27.78 o
   2  15   8      411.46      425.07     26.95 o
   3  15   8      313.69      288.67     24.67 o
  -6  16   8       67.94       70.30     37.79 o
  -5  16   8      104.39      106.72     38.37 o
  -4  16   8       23.17       -9.72     31.15 o
  -3  16   8        1.27        7.78     15.54 o
  -2  16   8      666.10      655.71     45.76 o
  -1  16   8       21.52       30.35     13.04 o
   0  16   8      546.53      524.58     25.80 o
   1  16   8        0.39        5.65     13.26 o
   2  16   8      261.53      252.66     23.40 o
  -5  17   8      505.92      436.80     53.83 o
  -4  17   8        8.11       11.40     32.59 o
  -3  17   8      110.88      148.85     45.61 o
  -2  17   8      353.66      383.03     22.77 o
  -1  17   8      150.53      114.94     16.80 o
   0  17   8        5.41       24.28     14.37 o
   1  17   8       66.67       59.90     16.27 o
  -4  18   8      338.00      323.17     49.93 o
  -3  18   8      339.23      304.28     48.64 o
  -2  18   8       91.00       96.29     15.14 o
  -1  18   8      116.90      127.23     17.29 o
   0  18   8        4.56       -2.40     13.61 o
  -9   0   9      119.64       75.84     40.71 o
  -7   0   9      972.10      902.46     44.92 o
  -5   0   9        5.73       17.08     18.31 o
  -3   0   9      145.16      157.09     16.01 o
  -1   0   9      236.78      236.05     22.70 o
   1   0   9     2069.23     2175.13    116.46 o
   3   0   9      170.00      221.60     22.98 o
   5   0   9     1091.93     1087.36     62.89 o
  -9   1   9       19.02      -23.94     23.94 o
  -8   1   9       55.06       44.95     25.76 o
  -7   1   9      223.90      228.63     20.94 o
  -6   1   9      925.01      937.93     30.01 o
  -5   1   9        0.39       12.27     12.50 o
  -4   1   9     2345.05     2214.91     37.66 o
  -3   1   9      738.85      731.98     21.13 o
  -2   1   9       31.76       30.11      8.07 o
  -1   1   9      698.99      659.89     19.52 o
   0   1   9      438.89      565.09     78.03 o
   1   1   9       23.13       45.64     13.62 o
   2   1   9     2777.88     2835.85     75.06 o
   3   1   9      686.50      717.78     24.81 o
   4   1   9      789.10      842.44     27.31 o
   5   1   9       57.56       37.24     23.62 o
  -9   2   9       75.76       67.18     28.73 o
  -8   2   9        6.04      -18.33     18.33 o
  -7   2   9      882.57      873.98     30.83 o
  -6   2   9       26.53       43.43     14.74 o
  -5   2   9     2175.81     2115.19     38.28 o
  -4   2   9      339.64      381.94     23.45 o
  -3   2   9     1153.19     1118.92     33.46 o
  -2   2   9        8.05        9.41     13.85 o
  -1   2   9       26.93       28.31      8.84 o
   0   2   9      142.82      165.88     17.38 o
   1   2   9      277.35      360.77     29.22 o
   2   2   9     1096.69     1110.74     28.55 o
   3   2   9      217.38      273.02     18.96 o
   4   2   9       25.16       40.80     21.98 o
   5   2   9       64.76      101.80     30.41 o
  -9   3   9       17.92       -1.19     25.25 o
  -8   3   9       84.51       80.06     26.12 o
  -7   3   9       21.00        8.30     22.01 o
  -6   3   9        2.27       10.46     14.03 o
  -5   3   9      263.20      249.10     18.42 o
  -4   3   9      383.57      394.25     19.34 o
  -3   3   9       19.35       17.00      8.99 o
  -2   3   9      687.79      726.78     23.16 o
  -1   3   9       68.45       65.01     10.01 o
   0   3   9     1561.37     1652.83    100.71 o
   1   3   9      416.85      408.33     19.64 o
   2   3   9     1599.74     1689.84     34.01 o
   3   3   9      138.54      127.85     14.53 o
   4   3   9      289.25      302.02     27.68 o
   5   3   9      125.70      130.18     32.36 o
  -9   4   9      197.37      178.00     32.46 o
  -8   4   9       80.11       59.47     21.18 o
  -7   4   9      365.63      407.67     28.79 o
  -6   4   9      856.55      829.86     36.30 o
  -5   4   9      214.87      236.31     18.55 o
  -4   4   9       46.73       50.58     10.57 o
  -3   4   9      932.40      893.34     33.96 o
  -2   4   9     1121.74     1099.10     44.27 o
  -1   4   9      266.91      275.48     14.63 o
   0   4   9       13.62       12.14     10.28 o
   1   4   9      553.35      590.79     22.22 o
   2   4   9      686.70      727.11     24.91 o
   3   4   9        5.18       19.14     13.34 o
   4   4   9       37.48       46.29     20.91 o
   5   4   9      178.25      192.33     37.98 o
  -9   5   9      163.15      188.17     32.88 o
  -8   5   9      224.72      227.46     26.11 o
  -7   5   9       35.07       12.83     18.64 o
  -6   5   9      931.63      941.95     29.91 o
  -5   5   9      141.28      118.84     17.34 o
  -4   5   9      425.71      449.10     21.19 o
  -3   5   9      828.79      814.82     36.03 o
  -2   5   9     1574.40     1567.70     53.64 o
  -1   5   9      161.41      179.89     11.83 o
   0   5   9      707.64      652.67     20.01 o
   1   5   9      270.39      279.74     15.88 o
   2   5   9       99.11       92.66     13.74 o
   3   5   9      272.74      247.65     17.91 o
   4   5   9      153.70      183.09     19.97 o
  -8   6   9      347.18      567.70    104.48 o
  -7   6   9      695.78      728.62     34.81 o
  -6   6   9        7.70       11.54     13.65 o
  -5   6   9       17.83       14.45     13.12 o
  -4   6   9      766.80      799.34     32.29 o
  -3   6   9        4.78        6.45      8.82 o
  -2   6   9     3224.45     3009.61    103.25 o
  -1   6   9     1279.23     1222.85     58.31 o
   0   6   9       59.85       60.22      9.45 o
   1   6   9      235.25      252.55     19.35 o
   2   6   9        3.87       12.79     10.87 o
   3   6   9        8.44        9.17     12.50 o
   4   6   9      187.70      164.95     20.05 o
  -8   7   9      713.86      647.91     43.70 o
  -7   7   9        7.33      -16.73     16.73 o
  -6   7   9      118.93       94.47     20.00 o
  -5   7   9        3.66        0.06     16.94 o
  -4   7   9      502.78      482.36     19.53 o
  -3   7   9      304.29      289.79     15.75 o
  -2   7   9      690.76      665.77     20.41 o
  -1   7   9        5.68        0.05      8.45 o
   0   7   9     2926.19     2835.86     93.01 o
   1   7   9      122.02      123.85     14.38 o
   2   7   9      702.39      699.98     33.70 o
   3   7   9       31.15       36.44     14.05 o
   4   7   9       45.19       53.93     19.49 o
  -8   8   9       49.34       49.47     26.46 o
  -7   8   9      227.12      252.15     29.31 o
  -6   8   9       25.98        1.35     16.47 o
  -5   8   9     1035.19     1053.93     29.90 o
  -4   8   9      203.99      212.81     24.68 o
  -3   8   9      588.28      550.79     23.67 o
  -2   8   9        0.64       -5.76     18.07 o
  -1   8   9       85.50      125.86     26.24 o
   0   8   9      216.50      208.07     16.72 o
   1   8   9        3.25        7.07     10.71 o
   2   8   9      189.22      217.88     17.55 o
   3   8   9      430.66      465.76     26.94 o
   4   8   9      827.09      728.24     32.70 o
  -8   9   9       79.38       49.85     22.14 o
  -7   9   9      149.95      121.14     22.11 o
  -6   9   9      900.51      902.95     40.43 o
  -5   9   9       93.24      127.69     22.36 o
  -4   9   9      570.71      590.81     24.79 o
  -3   9   9      118.71      108.85     15.00 o
  -2   9   9      822.06      763.90     31.09 o
  -1   9   9       59.01       50.90     13.60 o
   0   9   9       84.36      101.12     14.43 o
   1   9   9      257.24      252.10     18.62 o
   2   9   9      130.25      153.52     16.42 o
   3   9   9        7.34        8.93     13.45 o
   4   9   9     1320.18     1211.57     40.50 o
  -8  10   9      267.03      251.21     27.74 o
  -7  10   9       49.44       67.20     20.77 o
  -6  10   9        0.34      -12.53     20.29 o
  -5  10   9      260.76      239.19     19.51 o
  -4  10   9       13.45       -2.04     12.05 o
  -3  10   9       73.30       94.52     16.55 o
  -2  10   9      214.14      207.21     18.29 o
  -1  10   9      318.30      346.40     20.16 o
   0  10   9       36.32       15.93     11.93 o
   1  10   9      836.79      856.13     68.43 o
   2  10   9       27.87       16.37     13.03 o
   3  10   9     1398.16     1242.64     40.23 o
  -7  11   9       83.14       43.08     30.98 o
  -6  11   9      224.14      227.05     24.54 o
  -5  11   9       62.98       55.42     18.19 o
  -4  11   9      431.78      435.25     22.96 o
  -3  11   9      976.22      943.96     69.52 o
  -2  11   9      613.59      614.44     39.00 o
  -1  11   9      187.31      191.63     22.68 o
   0  11   9      600.63      587.57     45.10 o
   1  11   9       40.11       42.43     13.15 o
   2  11   9      732.23      693.51     31.40 o
   3  11   9       12.88       29.04     14.88 o
  -7  12   9       69.69       69.68     21.13 o
  -6  12   9        3.77        8.59     17.39 o
  -5  12   9     1474.36     1370.88     41.14 o
  -4  12   9       39.75       22.11     24.02 o
  -3  12   9      965.60      984.05     58.75 o
  -2  12   9       29.80       40.70     12.78 o
  -1  12   9      252.19      225.95     19.73 o
   0  12   9       54.48       27.09     18.19 o
   1  12   9      909.52      752.19     56.87 o
   2  12   9        1.25       10.29     13.30 o
   3  12   9      250.10      266.12     23.71 o
  -6  13   9        2.37        0.42     18.16 o
  -5  13   9        0.28       -7.94     15.98 o
  -4  13   9      411.14      489.95     57.84 o
  -3  13   9        9.07       45.66     47.56 o
  -2  13   9      111.45      118.83     18.95 o
  -1  13   9       13.56       -3.55     12.86 o
   0  13   9        2.97       -5.88     16.80 o
   1  13   9       17.87       20.63     13.95 o
   2  13   9      560.30      559.84     30.36 o
  -6  14   9        2.31      -20.82     20.82 o
  -5  14   9      176.63      156.14     27.04 o
  -4  14   9        8.26       19.46     20.09 o
  -3  14   9       24.30       27.92     13.23 o
  -2  14   9      115.81      117.08     17.36 o
  -1  14   9      302.67      297.44     32.75 o
   0  14   9       58.98       67.35     18.81 o
   1  14   9      543.58      528.34     32.62 o
   2  14   9      123.85      123.62     19.63 o
  -5  15   9       11.45       10.23     25.06 o
  -4  15   9       50.37       82.35     32.46 o
  -3  15   9      679.22      647.17     47.74 o
  -2  15   9      536.77      581.15     28.81 o
  -1  15   9      253.56      264.52     24.40 o
   0  15   9      266.16      221.27     24.04 o
   1  15   9       95.40       96.60     17.86 o
  -4  16   9        2.21       16.94     53.48 o
  -3  16   9      138.57      168.96     17.98 o
  -2  16   9        7.89        6.45     13.85 o
  -1  16   9      131.07      121.41     17.65 o
   0  16   9      208.47      200.79     21.67 o
  -3  17   9       78.02       76.53     42.26 o
  -2  17   9      195.89      242.42     21.75 o
  -1  17   9       18.64       28.44     21.11 o
  -8   0  10       63.25      122.92     42.67 o
  -6   0  10      892.52      928.82     44.18 o
  -4   0  10     1269.23     1187.75     45.48 o
  -2   0  10     1462.58     1346.40     44.36 o
   0   0  10      397.95      408.14     29.02 o
   2   0  10      482.54      462.34     31.95 o
   4   0  10       83.67       99.01     32.54 o
  -8   1  10        5.20      -20.88     20.88 o
  -7   1  10      254.32      273.03     22.99 o
  -6   1  10      331.82      353.91     22.65 o
  -5   1  10      200.40      232.61     19.07 o
  -4   1  10      304.29      290.88     29.80 o
  -3   1  10      936.98      888.41     27.58 o
  -2   1  10      624.51      596.37     23.52 o
  -1   1  10        7.36       10.08     10.75 o
   0   1  10      325.22      343.35     19.82 o
   1   1  10      413.20      453.84     28.50 o
   2   1  10       12.19       39.23     12.28 o
   3   1  10     1045.57     1162.75     31.91 o
   4   1  10      189.19      235.14     26.90 o
  -8   2  10     1257.81     1364.79     49.81 o
  -7   2  10      232.87      208.00     21.58 o
  -6   2  10      555.87      628.89     28.06 o
  -5   2  10       36.73       27.38     14.38 o
  -4   2  10      597.95      592.80     25.23 o
  -3   2  10      434.45      459.54     22.43 o
  -2   2  10      184.98      182.24     15.75 o
  -1   2  10       93.22      117.77     13.99 o
   0   2  10      926.84      919.96     26.99 o
   1   2  10       17.02       23.20     11.39 o
   2   2  10      922.02     1016.65     29.84 o
   3   2  10      154.02      178.45     16.86 o
   4   2  10     1814.29     1792.75     56.59 o
  -8   3  10      137.74      116.47     24.89 o
  -7   3  10      143.48      109.06     19.28 o
  -6   3  10      197.27      204.05     19.77 o
  -5   3  10      236.74      285.34     20.61 o
  -4   3  10       77.40       87.57     15.01 o
  -3   3  10     1050.56     1023.68     30.68 o
  -2   3  10       38.25       54.60     12.73 o
  -1   3  10      394.97      368.79     20.73 o
   0   3  10      184.55      240.20     17.59 o
   1   3  10      692.66      714.19     25.46 o
   2   3  10       20.03       64.26     20.47 o
   3   3  10     1116.31     1083.43     36.38 o
   4   3  10      388.17      446.52     34.71 o
  -8   4  10       44.72       14.09     21.81 o
  -7   4  10       13.87        2.23     19.14 o
  -6   4  10      523.94      535.09     26.80 o
  -5   4  10       28.56       42.91     17.62 o
  -4   4  10     1444.81     1395.77     33.52 o
  -3   4  10       52.41       65.44     13.65 o
  -2   4  10     1554.51     1376.09     48.93 o
  -1   4  10       15.27       21.00     11.00 o
   0   4  10      819.54      802.06     27.03 o
   1   4  10      768.80      758.10     25.97 o
   2   4  10      458.43      485.99     30.67 o
   3   4  10       91.81      136.77     19.04 o
   4   4  10      228.18      275.39     41.57 o
  -8   5  10        0.99      -19.61     19.61 o
  -7   5  10      223.52      234.14     26.16 o
  -6   5  10       28.70       47.11     16.30 o
  -5   5  10      117.37      132.10     17.41 o
  -4   5  10       85.85       96.36     16.09 o
  -3   5  10      116.10      107.37     15.29 o
  -2   5  10      907.33      832.12     28.84 o
  -1   5  10      500.24      476.84     22.01 o
   0   5  10        1.15       19.01     11.38 o
   1   5  10     2234.28     2155.25     94.89 o
   2   5  10      234.72      244.63     21.29 o
   3   5  10     1157.17     1182.92     47.53 o
  -8   6  10       60.22       43.25     22.48 o
  -7   6  10        0.03      -18.73     18.73 o
  -6   6  10      518.22      574.22     66.45 o
  -5   6  10      237.75      237.12     19.68 o
  -4   6  10     1022.09      942.69     32.07 o
  -3   6  10        5.11       20.18     12.54 o
  -2   6  10       56.01       66.54     13.79 o
  -1   6  10       70.42       91.72     14.02 o
   0   6  10      614.67      618.37     41.00 o
   1   6  10      150.57      155.26     18.99 o
   2   6  10      636.36      611.13     28.14 o
   3   6  10        0.40       -0.10     14.07 o
  -8   7  10        0.06      -13.79     20.75 o
  -7   7  10        3.42      -18.45     18.45 o
  -6   7  10      104.72      110.39     17.43 o
  -5   7  10       39.10       40.63     14.89 o
  -4   7  10      132.00      154.10     17.14 o
  -3   7  10      601.68      643.46     30.15 o
  -2   7  10        4.30        0.67     11.85 o
  -1   7  10     1109.38     1053.97     29.61 o
   0   7  10       61.96       69.44     16.25 o
   1   7  10       75.92       80.77     19.98 o
   2   7  10        0.00       10.04     12.68 o
   3   7  10       57.22       61.74     26.74 o
  -7   8  10      123.40      120.15     23.79 o
  -6   8  10       52.79       62.25     20.64 o
  -5   8  10      610.72      630.24     27.33 o
  -4   8  10      389.94      381.43     24.58 o
  -3   8  10      114.56      109.49     15.98 o
  -2   8  10      605.72      596.12     24.98 o
  -1   8  10       42.25       51.90     13.37 o
   0   8  10       22.41       39.17     13.36 o
   1   8  10      159.55      143.41     16.53 o
   2   8  10       35.34       54.41     16.05 o
   3   8  10       34.87       32.00     15.88 o
  -7   9  10      135.77      141.92     24.85 o
  -6   9  10      171.70      171.16     33.02 o
  -5   9  10      122.07      147.33     26.09 o
  -4   9  10        5.64        2.73     13.07 o
  -3   9  10      175.30      142.69     18.04 o
  -2   9  10        3.00       13.56     12.98 o
  -1   9  10       47.75       28.86     17.74 o
   0   9  10      258.57      289.83     25.58 o
   1   9  10      395.07      391.30     22.94 o
   2   9  10       34.06       50.88     16.22 o
   3   9  10       86.03      118.59     24.02 o
  -7  10  10      259.23      265.64     27.83 o
  -6  10  10      199.48      189.71     36.08 o
  -5  10  10       28.89       48.97     15.32 o
  -4  10  10      234.03      257.50     36.32 o
  -3  10  10      277.99      273.98     35.84 o
  -2  10  10      291.70      319.24     25.11 o
  -1  10  10      202.55      201.13     18.77 o
   0  10  10        8.26       -3.64     12.03 o
   1  10  10       98.08       83.91     16.60 o
   2  10  10       54.73       66.87     17.00 o
  -6  11  10        2.98      -18.28     18.28 o
  -5  11  10      537.30      542.32     58.63 o
  -4  11  10       12.15       -4.79     13.01 o
  -3  11  10       52.80       20.61     25.92 o
  -2  11  10        3.36       -9.59     14.37 o
  -1  11  10      218.77      245.71     20.43 o
   0  11  10       17.34       13.17     13.33 o
   1  11  10      322.75      293.85     21.63 o
   2  11  10       68.69       63.52     17.69 o
  -6  12  10      350.80      325.69     32.74 o
  -5  12  10        1.51       -5.53     17.70 o
  -4  12  10        5.75       12.99     29.97 o
  -3  12  10      124.95      117.91     32.35 o
  -2  12  10        9.09       17.19     13.13 o
  -1  12  10        1.43      -11.36     14.75 o
   0  12  10      422.03      387.31     30.66 o
   1  12  10        2.57       13.22     14.63 o
  -5  13  10       89.75       80.43     58.65 o
  -4  13  10      502.03      511.44     43.57 o
  -3  13  10       36.35       41.23     30.07 o
  -2  13  10       42.13       42.02     19.18 o
  -1  13  10      236.53      260.39     21.00 o
   0  13  10      235.84      238.44     33.03 o
   1  13  10       33.40       49.61     18.52 o
  -5  14  10        0.90        3.12     25.78 o
  -4  14  10      118.38      114.20     26.99 o
  -3  14  10        0.12       -0.68     15.30 o
  -2  14  10     1528.13     1545.27    102.73 o
  -1  14  10      166.63      188.44     23.70 o
   0  14  10        2.63       -8.41     20.38 o
  -3  15  10        2.21       13.73     24.85 o
  -2  15  10      178.25      158.05     18.65 o
  -1  15  10      423.18      498.81     36.30 o
  -7   0  11      570.43      613.93     44.28 o
  -5   0  11     2652.04     2556.99     65.77 o
  -3   0  11     1836.74     1664.37     51.75 o
  -1   0  11      135.01      144.69     23.34 o
   1   0  11       99.08      127.18     22.06 o
  -7   1  11       80.58       84.89     20.20 o
  -6   1  11      169.27      200.31     21.09 o
  -5   1  11        0.60       12.43     18.80 o
  -4   1  11     1145.28     1069.55     31.85 o
  -3   1  11        8.11       32.20     13.21 o
  -2   1  11      340.89      360.78     21.95 o
  -1   1  11       90.35      108.85     14.81 o
   0   1  11      202.91      206.59     17.41 o
   1   1  11       66.26       86.61     14.24 o
   2   1  11       77.78      130.76     16.36 o
  -7   2  11      167.03      159.92     22.30 o
  -6   2  11        0.07       -5.17     16.75 o
  -5   2  11        2.69        8.32     14.48 o
  -4   2  11      163.42      187.88     18.38 o
  -3   2  11      679.40      724.79     31.89 o
  -2   2  11      805.41      763.11     27.14 o
  -1   2  11     2161.86     2009.46     46.71 o
   0   2  11        1.69       21.00     14.16 o
   1   2  11      667.11      657.50     26.47 o
   2   2  11       95.08      120.82     15.82 o
  -7   3  11        1.20      -12.01     17.40 o
  -6   3  11      122.20      139.56     19.93 o
  -5   3  11      124.55      148.30     18.68 o
  -4   3  11       99.48       99.46     16.12 o
  -3   3  11        5.76       23.47     13.12 o
  -2   3  11       32.90       58.66     13.88 o
  -1   3  11      707.32      683.84     26.09 o
   0   3  11      271.69      271.26     20.52 o
   1   3  11        1.54       18.26     13.89 o
   2   3  11       53.84       86.50     18.02 o
  -7   4  11      346.54      399.53     31.81 o
  -6   4  11        0.86      -11.04     15.72 o
  -5   4  11      140.82      159.91     18.97 o
  -4   4  11       27.46       15.54     13.71 o
  -3   4  11       19.89       47.27     13.65 o
  -2   4  11       42.99       65.08     13.54 o
  -1   4  11      479.37      485.39     23.42 o
   0   4  11      119.98      139.45     15.92 o
   1   4  11      834.70      827.66     28.86 o
   2   4  11        0.40       24.23     18.05 o
  -7   5  11        0.05      -21.16     21.16 o
  -6   5  11      141.23      123.27     19.36 o
  -5   5  11       59.02       68.68     16.55 o
  -4   5  11       49.52       41.03     15.04 o
  -3   5  11        1.20       19.01     12.87 o
  -2   5  11      458.01      524.16     24.48 o
  -1   5  11        0.68       31.67     14.23 o
   0   5  11      573.84      567.48     22.39 o
   1   5  11       18.40       33.00     16.08 o
   2   5  11      258.44      274.08     24.05 o
  -7   6  11       27.97       21.47     21.89 o
  -6   6  11       53.66       56.36     19.23 o
  -5   6  11      384.80      427.59     25.23 o
  -4   6  11      222.26      252.44     20.63 o
  -3   6  11      911.42      882.88     34.00 o
  -2   6  11      217.39      201.62     19.21 o
  -1   6  11       81.07      114.31     18.05 o
   0   6  11       49.05       48.14     16.91 o
   1   6  11      256.52      243.37     23.05 o
   2   6  11       27.11       58.05     17.26 o
  -7   7  11       32.87       -4.81     22.71 o
  -6   7  11      935.19      917.22     57.91 o
  -5   7  11        3.40        0.91     14.64 o
  -4   7  11      567.86      542.93     34.13 o
  -3   7  11       70.14       41.82     14.68 o
  -2   7  11       10.08       18.45     13.20 o
  -1   7  11       15.00       30.65     15.23 o
   0   7  11        7.51        6.89     16.96 o
   1   7  11       72.50       93.53     18.89 o
   2   7  11       22.70       78.87     21.97 o
  -6   8  11        0.72      -11.25     24.72 o
  -5   8  11      517.45      553.47     51.06 o
  -4   8  11       31.76       20.02     21.02 o
  -3   8  11      870.16      837.56     32.45 o
  -2   8  11      128.03       93.50     16.06 o
  -1   8  11      330.80      316.67     25.39 o
   0   8  11      104.47      112.83     20.19 o
   1   8  11      120.92      146.25     20.98 o
  -6   9  11      106.81      124.20     34.68 o
  -5   9  11      697.85      728.33     32.12 o
  -4   9  11      287.94      367.97     49.89 o
  -3   9  11      211.37      208.84     19.91 o
  -2   9  11      869.84      804.80     52.53 o
  -1   9  11       14.89       10.05     15.65 o
   0   9  11       16.33       13.68     17.35 o
   1   9  11        1.79      -10.95     13.68 o
  -6  10  11      158.58      133.91     38.27 o
  -5  10  11      542.20      592.13     56.61 o
  -4  10  11      396.53      410.76     39.46 o
  -3  10  11      449.96      414.48     28.61 o
  -2  10  11        0.16       17.21     24.21 o
  -1  10  11      173.84      190.72     42.06 o
   0  10  11       11.49       11.38     17.31 o
   1  10  11      115.99      131.15     26.05 o
  -5  11  11      328.40      328.21     56.97 o
  -4  11  11       60.83       61.37     27.55 o
  -3  11  11        0.06      -15.07     15.53 o
  -2  11  11       26.32        3.84     21.52 o
  -1  11  11        0.55        1.22     19.22 o
   0  11  11      129.74      126.63     19.21 o
  -4  12  11       39.11       39.27     35.93 o
  -3  12  11      238.21      241.06     30.65 o
  -2  12  11       57.78       63.70     18.98 o
  -1  12  11      848.71      786.91     62.45 o
  -6   0  12      239.98      281.54     34.54 o
  -4   0  12      118.29      158.03     26.76 o
  -2   0  12      374.19      441.80     34.30 o
   0   0  12      470.12      547.31     36.78 o
  -6   1  12      150.42      116.45     21.11 o
  -5   1  12      312.55      319.51     23.88 o
  -4   1  12        6.23       34.72     15.16 o
  -3   1  12      289.31      340.20     22.32 o
  -2   1  12     1015.01      901.38     30.52 o
  -1   1  12        3.34       39.32     13.90 o
   0   1  12      104.90      126.98     16.48 o
   1   1  12       30.32       49.67     14.03 o
  -6   2  12      147.97      156.16     21.95 o
  -5   2  12       44.23       41.71     16.60 o
  -4   2  12      495.90      487.79     26.88 o
  -3   2  12      108.84      138.48     17.53 o
  -2   2  12        4.21       46.70     14.17 o
  -1   2  12      203.40      202.10     18.64 o
   0   2  12      164.50      176.34     17.90 o
   1   2  12       60.81       97.77     15.71 o
  -6   3  12        5.31       -6.84     17.28 o
  -5   3  12        3.68       26.48     16.27 o
  -4   3  12       39.40       44.79     15.97 o
  -3   3  12      112.60      172.38     18.77 o
  -2   3  12      266.35      260.91     20.29 o
  -1   3  12      628.06      646.06     33.77 o
   0   3  12       77.90      100.65     16.01 o
   1   3  12      182.39      252.38     23.58 o
  -6   4  12        2.73      -16.91     16.91 o
  -5   4  12       54.95       75.36     30.54 o
  -4   4  12       76.39      108.53     17.76 o
  -3   4  12      228.23      217.16     20.10 o
  -2   4  12      324.44      324.68     22.04 o
  -1   4  12      316.79      299.56     21.19 o
   0   4  12     1026.12      959.70     39.76 o
  -6   5  12       12.39        5.15     23.44 o
  -5   5  12      377.74      407.53     26.55 o
  -4   5  12       88.55      103.27     17.96 o
  -3   5  12      300.86      300.18     21.98 o
  -2   5  12      202.41      209.01     19.55 o
  -1   5  12      424.17      407.49     24.93 o
   0   5  12       17.06       44.07     17.17 o
  -5   6  12      143.84      140.76     28.08 o
  -4   6  12       78.81       84.39     17.65 o
  -3   6  12       63.99       62.45     16.34 o
  -2   6  12      349.28      363.77     27.70 o
  -1   6  12        5.17       18.27     16.02 o
   0   6  12      800.98      780.71     35.26 o
  -5   7  12      151.34      184.97     26.00 o
  -4   7  12       24.53       32.67     16.54 o
  -3   7  12       34.06       31.99     15.71 o
  -2   7  12        2.37       25.10     14.79 o
  -1   7  12      429.42      466.09     31.90 o
   0   7  12      167.49      176.41     22.45 o
  -5   8  12       17.31       36.71     25.02 o
  -4   8  12      131.58      140.82     27.43 o
  -3   8  12        7.28        6.26     21.80 o
  -2   8  12      211.58      252.31     30.49 o
  -1   8  12      416.45      407.57     44.19 o
  -4   9  12       16.47       31.88     21.31 o
  -3   9  12       82.48       87.43     28.78 o
  -2   9  12       13.03        9.28     17.47 o
  -3   0  13      105.94      160.35     28.92 o
  -4   1  13      376.78      363.55     26.85 o
  -3   1  13       24.48       42.12     16.03 o
  -2   1  13      285.78      284.63     21.93 o
  -4   2  13      123.58      141.68     28.70 o
  -3   2  13       27.35       53.41     16.21 o
  -2   2  13       56.37       87.41     22.67 o
  -3   3  13        9.19       18.20     16.90 o
 
